# Supplementary material for: FAM46C is critical for the anti-proliferation and pro-apoptotic effects of norcantharidin in hepatocellular carcinoma cells
Source: Sci Rep. 2017 Mar 24;7:396. doi: 10.1038/s41598-017-00313-6 (PMC5428258; doi:10.1038/s41598-017-00313-6)
Supplement: Supplementary file 2 — Supplementary Table S1 [file 41598_2017_313_MOESM2_ESM.xlsx]

## Sheet: Sheet1
Table S1. Genes up-regulated by NCTD treatment.
Gene_id	Gene	Log2(fold_change)	P_value	q_value
XLOC_022907	CTD-2561B21.5	6.05349	0.01685	0.036115
XLOC_007974	BEST1	5.37516	5e-05	0.000197075
XLOC_043021	ULBP1	5.00279	5e-05	0.000197075
XLOC_017956	EFTUD1	4.98454	5e-05	0.000197075
XLOC_025151	ZNF137P	4.8711	0.0003	0.00103446
XLOC_008997	RP11-540A21.2	4.85807	0.0208	0.0434976
XLOC_009401	LPXN	4.6252	0.00025	0.000876646
XLOC_050149	RP11-213G2.1	4.60571	0.0006	0.00194033
XLOC_018309	ZNF75A	4.43478	5e-05	0.000197075
XLOC_046560	GTF2IRD2	4.42107	0.0003	0.00103446
XLOC_005698	PLAU	4.4079	5e-05	0.000197075
XLOC_021044	CTD-3199J23.6,NBR2	4.35195	0.00165	0.00482533
XLOC_023018	DLGAP1-AS2	4.2425	5e-05	0.000197075
XLOC_009369	YPEL4	4.18428	5e-05	0.000197075
XLOC_003768	LRIF1	4.17388	5e-05	0.000197075
XLOC_029281	KRCC1	4.17139	0.00265	0.00730481
XLOC_039568	HMGB1P35,ZBED3-AS1	4.11293	5e-05	0.000197075
XLOC_008251	RP11-147I3.1	4.08675	0.00315	0.00851314
XLOC_012138	CSRNP2	4.02559	5e-05	0.000197075
XLOC_031569	NCOA5	4.02073	5e-05	0.000197075
XLOC_050546	LINC00963,RP11-492E3.51	4.00552	5e-05	0.000197075
XLOC_025804	UNC13A	3.97474	5e-05	0.000197075
XLOC_026302	ZC3H4	3.96115	5e-05	0.000197075
XLOC_050501	RP11-203J24.8	3.92421	0.00025	0.000876646
XLOC_011672	CD27-AS1	3.91731	5e-05	0.000197075
XLOC_038690	SLC7A11	3.9097	5e-05	0.000197075
XLOC_017820	THAP10	3.86716	0.002	0.00569697
XLOC_017768	MEGF11	3.85078	5e-05	0.000197075
XLOC_025839	LPAR2	3.84844	5e-05	0.000197075
XLOC_041810	RIPK1	3.84555	5e-05	0.000197075
XLOC_011339	FAM222A	3.8382	0.00055	0.00179839
XLOC_025932	CTC-459F4.1	3.81786	0.0002	0.000715675
XLOC_002714	TNFRSF9	3.8174	0.0001	0.000377778
XLOC_051793	RP13-122B23.8	3.79585	0.00035	0.00119
XLOC_037835	SLC26A1	3.77639	0.0119	0.026735
XLOC_011608	SLC6A12	3.766	5e-05	0.000197075
XLOC_009088	E2F8	3.76099	5e-05	0.000197075
XLOC_006678	EGR2	3.73355	0.00015	0.000551578
XLOC_050493	ZNF79	3.72936	5e-05	0.000197075
XLOC_057770	RIBC1	3.72548	0.00225	0.00630789
XLOC_001233	RP11-96K19.5	3.70473	5e-05	0.000197075
XLOC_020091	RP11-296I10.6	3.68779	5e-05	0.000197075
XLOC_011499	C12orf65	3.66155	5e-05	0.000197075
XLOC_021709	CAMTA2	3.64389	5e-05	0.000197075
XLOC_034229	RP11-159G9.5	3.63519	0.00295	0.00802693
XLOC_020869	SLFN5	3.62181	5e-05	0.000197075
XLOC_050225	PTPDC1	3.60978	5e-05	0.000197075
XLOC_058784	ZNF674	3.59941	5e-05	0.000197075
XLOC_041068	RP11-213H15.1	3.57496	0.0029	0.00789856
XLOC_027086	SLC1A4	3.56927	5e-05	0.000197075
XLOC_012208	HOTAIR	3.55206	0.0008	0.00251724
XLOC_026318	PLA2G4C	3.54665	5e-05	0.000197075
XLOC_022615	TEX14	3.52918	0.0019	0.00545239
XLOC_046733	KPNA7	3.49905	0.0004	0.00134568
XLOC_018303	ZNF213	3.47929	5e-05	0.000197075
XLOC_051643	NAIF1	3.47921	0.0009	0.00280039
XLOC_030876	OSER1-AS1	3.45372	5e-05	0.000197075
XLOC_022426	KIF18B	3.45177	5e-05	0.000197075
XLOC_021894	RASD1	3.44896	5e-05	0.000197075
XLOC_042162	HCG27	3.42727	0.00765	0.0183475
XLOC_050295	NR4A3	3.41901	5e-05	0.000197075
XLOC_027415	LINC01125	3.41442	5e-05	0.000197075
XLOC_001205	GPR61	3.38193	0.0047	0.0120252
XLOC_009229	CHRM4	3.37925	0.0199	0.0418266
XLOC_046977	KCP,RP11-309L24.2	3.37877	0.0001	0.000377778
XLOC_030127	TRAK2	3.37717	5e-05	0.000197075
XLOC_011488	RP11-450K4.1	3.3578	0.0131	0.0290863
XLOC_020750	SPAG5-AS1	3.31747	0.00305	0.0082809
XLOC_030110	KCTD18	3.31201	5e-05	0.000197075
XLOC_039981	EGR1	3.29052	5e-05	0.000197075
XLOC_045357	ZKSCAN5	3.28876	5e-05	0.000197075
XLOC_034949	RP11-443P15.2	3.25384	5e-05	0.000197075
XLOC_020457	KDM6B	3.24749	0.0006	0.00194033
XLOC_035834	WDR52	3.23655	5e-05	0.000197075
XLOC_010935	INHBE	3.23567	5e-05	0.000197075
XLOC_050932	KIF24	3.20127	5e-05	0.000197075
XLOC_022840	QRICH2	3.19462	5e-05	0.000197075
XLOC_043441	ZNF311	3.18327	5e-05	0.000197075
XLOC_001034	LMO4	3.18037	5e-05	0.000197075
XLOC_034294	LNP1	3.17458	0.0182	0.038675
XLOC_015113	DIO3	3.14198	5e-05	0.000197075
XLOC_045383	MEPCE	3.13	5e-05	0.000197075
XLOC_001314	FAM46C	3.12253	5e-05	0.000197075
XLOC_016552	DLL4	3.1181	5e-05	0.000197075
XLOC_013831	INTS6	3.11791	5e-05	0.000197075
XLOC_002993	SLC9A1	3.11677	5e-05	0.000197075
XLOC_032990	RNU12	3.10903	5e-05	0.000197075
XLOC_019714	ZNF689	3.10103	5e-05	0.000197075
XLOC_024733	CD22	3.08469	5e-05	0.000197075
XLOC_014209	TMEM253	3.06683	0.0019	0.00545239
XLOC_029175	LBX2	3.06323	0.009	0.0210968
XLOC_045656	TMEM140	3.05258	0.001	0.00308069
XLOC_009721	LIPT2	3.04764	0.02335	0.0480399
XLOC_028782	CCDC121	3.04432	0.0168	0.0360354
XLOC_020617	SNORD3B-1	3.03587	5e-05	0.000197075
XLOC_040383	CTC-573N18.1	3.0088	5e-05	0.000197075
XLOC_050504	LCN2	2.98458	5e-05	0.000197075
XLOC_006537	C10orf10	2.97738	5e-05	0.000197075
XLOC_000290	PQLC2	2.95211	5e-05	0.000197075
XLOC_026567	ZSCAN5A	2.94954	5e-05	0.000197075
XLOC_025338	ZNF543	2.9425	5e-05	0.000197075
XLOC_008494	ZC3H12C	2.9269	5e-05	0.000197075
XLOC_034230	ZNF654	2.91784	5e-05	0.000197075
XLOC_043194	RP11-420G6.4	2.90232	0.0077	0.0184437
XLOC_002243	RP11-61J19.4	2.89656	0.0011	0.00335641
XLOC_019375	ZSCAN32	2.885	5e-05	0.000197075
XLOC_024978	AC006262.6	2.87408	5e-05	0.000197075
XLOC_026670	ID2	2.8656	5e-05	0.000197075
XLOC_022652	APPBP2	2.86333	5e-05	0.000197075
XLOC_024405	ZSWIM4	2.84693	5e-05	0.000197075
XLOC_015393	EGLN3	2.83801	5e-05	0.000197075
XLOC_015770	PGF	2.82205	5e-05	0.000197075
XLOC_014720	ARG2	2.815	0.00015	0.000551578
XLOC_026752	GEN1	2.80927	0.0022	0.00619567
XLOC_009041	CYP2R1	2.80633	5e-05	0.000197075
XLOC_044349	HIVEP2	2.79379	0.00045	0.00149634
XLOC_003264	PIK3R3	2.79225	5e-05	0.000197075
XLOC_014039	ZIC5	2.78812	5e-05	0.000197075
XLOC_035896	HSPBAP1	2.77282	5e-05	0.000197075
XLOC_041398	RP11-256P1.1	2.75303	0.0044	0.0113224
XLOC_041426	LINC01024	2.7471	0.0004	0.00134568
XLOC_046786	CLDN15	2.72356	0.00035	0.00119
XLOC_050309	ZNF189	2.70606	5e-05	0.000197075
XLOC_008015	FLRT1	2.70359	0.00585	0.0145677
XLOC_012087	RND1	2.69978	5e-05	0.000197075
XLOC_046715	ASNS	2.69082	5e-05	0.000197075
XLOC_028192	CYP20A1	2.68501	5e-05	0.000197075
XLOC_009764	RP11-672A2.1	2.68265	0.0139	0.0305592
XLOC_020594	RP1-178F10.3	2.67692	5e-05	0.000197075
XLOC_041513	PDGFRB	2.66852	5e-05	0.000197075
XLOC_049514	ARC	2.66206	5e-05	0.000197075
XLOC_000680	BTBD19	2.65602	5e-05	0.000197075
XLOC_033447	DMC1	2.65434	0.00705	0.0170992
XLOC_025363	ZNF274	2.65286	5e-05	0.000197075
XLOC_000457	SESN2	2.65019	5e-05	0.000197075
XLOC_057627	RP2	2.64429	5e-05	0.000197075
XLOC_021136	SP2	2.64316	0.00075	0.00236992
XLOC_031497	MAFB	2.6412	5e-05	0.000197075
XLOC_012827	RP11-512M8.3	2.63894	0.00095	0.00294043
XLOC_033019	RIBC2	2.6364	0.00015	0.000551578
XLOC_006477	FZD8	2.63002	5e-05	0.000197075
XLOC_035455	CELSR3	2.62833	0.00185	0.00532393
XLOC_000615	EXO5	2.62138	5e-05	0.000197075
XLOC_004366	SCYL3	2.61744	5e-05	0.000197075
XLOC_043498	MDC1	2.6138	5e-05	0.000197075
XLOC_009658	RP11-805J14.5	2.61018	0.00075	0.00236992
XLOC_006747	SPOCK2	2.61003	5e-05	0.000197075
XLOC_028085	NABP1	2.60267	5e-05	0.000197075
XLOC_018132	RP11-6O2.4	2.59861	5e-05	0.000197075
XLOC_042428	TRAM2-AS1	2.59187	0.0032	0.00861912
XLOC_044855	EEPD1	2.59158	5e-05	0.000197075
XLOC_014093	LINC00346	2.58855	0.0028	0.0076579
XLOC_037176	THAP9	2.57964	0.00065	0.00208156
XLOC_010940	MBD6	2.57543	5e-05	0.000197075
XLOC_021081	ADAM11	2.57088	5e-05	0.000197075
XLOC_047923	ZC2HC1A	2.56737	5e-05	0.000197075
XLOC_008837	SLC22A18AS	2.55743	0.0187	0.0395871
XLOC_035630	FRMD4B	2.54964	5e-05	0.000197075
XLOC_013087	BRCA2	2.5491	5e-05	0.000197075
XLOC_024960	FOSB	2.54099	5e-05	0.000197075
XLOC_030417	GBX2	2.53995	0.0021	0.00594097
XLOC_015839	GTF2A1	2.53506	5e-05	0.000197075
XLOC_025027	SPHK2	2.53224	5e-05	0.000197075
XLOC_044789	CREB5	2.52688	5e-05	0.000197075
XLOC_026149	C19orf54	2.52542	5e-05	0.000197075
XLOC_049788	ANKRD18B	2.52157	0.00135	0.00401625
XLOC_015765	LTBP2	2.51156	0.00035	0.00119
XLOC_049253	FBXO43	2.5064	5e-05	0.000197075
XLOC_000612	ZFP69B	2.50269	5e-05	0.000197075
XLOC_038378	HELQ	2.49965	0.00145	0.00428752
XLOC_046839	CCDC71L	2.49926	0.0002	0.000715675
XLOC_043348	C6orf62	2.49303	5e-05	0.000197075
XLOC_008841	CARS	2.47649	5e-05	0.000197075
XLOC_006143	FAM175B	2.47001	5e-05	0.000197075
XLOC_030630	MGME1	2.4676	0.0001	0.000377778
XLOC_001216	CSF1	2.46264	0.0001	0.000377778
XLOC_045100	ZNF92	2.46182	5e-05	0.000197075
XLOC_016553	CHAC1	2.4533	5e-05	0.000197075
XLOC_028934	ATP6V1E2	2.4531	0.00045	0.00149634
XLOC_040726	C5orf28	2.44723	5e-05	0.000197075
XLOC_034040	PHF7	2.44597	5e-05	0.000197075
XLOC_042145	MDC1-AS1	2.44203	0.01185	0.026644
XLOC_021825	ZNF18	2.43574	5e-05	0.000197075
XLOC_001691	IFI16	2.43372	5e-05	0.000197075
XLOC_004425	KIAA0040	2.43074	5e-05	0.000197075
XLOC_012058	VDR	2.43047	5e-05	0.000197075
XLOC_030910	ZSWIM3	2.42562	5e-05	0.000197075
XLOC_040216	HMMR	2.42517	5e-05	0.000197075
XLOC_030828	SNHG11	2.42283	5e-05	0.000197075
XLOC_004524	PTGS2	2.4194	5e-05	0.000197075
XLOC_025065	PRR12	2.41711	5e-05	0.000197075
XLOC_030507	TRIB3	2.41367	5e-05	0.000197075
XLOC_012639	RP11-642P15.1	2.41085	0.0096	0.0222561
XLOC_024951	RELB	2.40851	5e-05	0.000197075
XLOC_009818	DLG2	2.40676	5e-05	0.000197075
XLOC_028150	CASP8	2.40123	5e-05	0.000197075
XLOC_020263	ZCCHC14	2.39889	5e-05	0.000197075
XLOC_046383	PSPH	2.39191	5e-05	0.000197075
XLOC_028861	CYP1B1	2.38758	5e-05	0.000197075
XLOC_027258	SH2D6	2.38732	0.0013	0.00388299
XLOC_030163	INO80D	2.38608	5e-05	0.000197075
XLOC_032819	RNF185	2.38513	5e-05	0.000197075
XLOC_042057	ZNF165	2.3841	0.00015	0.000551578
XLOC_020757	NEK8	2.37803	0.0027	0.00742434
XLOC_025884	ZNF100	2.37336	5e-05	0.000197075
XLOC_006520	ZNF239	2.36705	5e-05	0.000197075
XLOC_023430	HMSD,SERPINB8	2.36549	5e-05	0.000197075
XLOC_000414	ARID1A	2.36241	5e-05	0.000197075
XLOC_033491	TOB2	2.36221	5e-05	0.000197075
XLOC_005575	ARID5B	2.36185	5e-05	0.000197075
XLOC_012442	CAPS2	2.35812	0.00025	0.000876646
XLOC_046739	FAM200A	2.34985	0.01515	0.0329256
XLOC_031655	AURKA	2.3495	5e-05	0.000197075
XLOC_042821	ASF1A	2.34756	5e-05	0.000197075
XLOC_010607	LINC00941	2.34556	0.0032	0.00861912
XLOC_018226	BAIAP3	2.3442	5e-05	0.000197075
XLOC_033712	CCDC174	2.34125	5e-05	0.000197075
XLOC_004365	METTL18	2.33732	5e-05	0.000197075
XLOC_034960	PSMD10P2	2.33242	0.0073	0.0176253
XLOC_013833	RP11-24B19.3	2.33078	0.0189	0.0399651
XLOC_019176	FOXL1	2.32799	5e-05	0.000197075
XLOC_027584	PAX8-AS1,RP11-65I12.1	2.32786	5e-05	0.000197075
XLOC_024989	FKRP	2.32426	5e-05	0.000197075
XLOC_044579	GPER1	2.31614	5e-05	0.000197075
XLOC_025006	GLTSCR1	2.31304	0.00885	0.0207888
XLOC_021290	PPM1D	2.31221	5e-05	0.000197075
XLOC_032106	NRIP1	2.30309	0.0001	0.000377778
XLOC_045473	CBLL1	2.30202	5e-05	0.000197075
XLOC_025150	ZNF701,ZNF808	2.29709	5e-05	0.000197075
XLOC_015757	ENTPD5	2.29562	0.0032	0.00861912
XLOC_019340	CTD-3126B10.1	2.29549	0.00035	0.00119
XLOC_045924	RNF32	2.29544	0.00035	0.00119
XLOC_027192	LBX2-AS1	2.29421	5e-05	0.000197075
XLOC_039978	FAM53C	2.28437	5e-05	0.000197075
XLOC_051753	RP11-83N9.5	2.28193	0.01205	0.0270177
XLOC_018054	PEX11A	2.2811	5e-05	0.000197075
XLOC_032449	C21orf58	2.27885	5e-05	0.000197075
XLOC_036133	CP	2.26889	0.0001	0.000377778
XLOC_017708	RORA	2.26483	0.0002	0.000715675
XLOC_041065	LYSMD3	2.26054	5e-05	0.000197075
XLOC_005676	NUDT13	2.249	0.02	0.0419974
XLOC_020077	CHTF8	2.24583	5e-05	0.000197075
XLOC_021128	EFCAB13,ITGB3	2.24037	5e-05	0.000197075
XLOC_010365	GNB3	2.24018	0.00065	0.00208156
XLOC_022499	HOXB9	2.23995	5e-05	0.000197075
XLOC_023013	TGIF1	2.23549	5e-05	0.000197075
XLOC_033204	YPEL1	2.2351	0.0131	0.0290863
XLOC_043492	PPP1R10	2.22742	0.00015	0.000551578
XLOC_013127	WBP4	2.22536	5e-05	0.000197075
XLOC_043256	SLC35B3	2.22101	0.0002	0.000715675
XLOC_051378	TSTD2	2.22101	0.00025	0.000876646
XLOC_046762	ZCWPW1	2.2162	0.002	0.00569697
XLOC_041425	NRG2	2.21356	0.00015	0.000551578
XLOC_003564	BCL10	2.2128	5e-05	0.000197075
XLOC_021159	IGF2BP1	2.20907	0.0018	0.0052001
XLOC_012801	DYNLL1-AS1	2.20147	0.00105	0.00321789
XLOC_025588	ZNF414	2.19281	0.00045	0.00149634
XLOC_040946	POC5	2.19264	5e-05	0.000197075
XLOC_019367	ZNF200	2.19258	5e-05	0.000197075
XLOC_043728	GTPBP2	2.18749	5e-05	0.000197075
XLOC_031622	ADNP	2.18654	5e-05	0.000197075
XLOC_031393	PLAGL2	2.18576	5e-05	0.000197075
XLOC_022414	GPATCH8	2.18251	5e-05	0.000197075
XLOC_037034	UBA6-AS1	2.18082	0.00025	0.000876646
XLOC_048351	ZNF623	2.18043	5e-05	0.000197075
XLOC_023392	PMAIP1	2.17697	5e-05	0.000197075
XLOC_020581	LRRC48	2.17018	5e-05	0.000197075
XLOC_005930	LINC00263	2.16957	5e-05	0.000197075
XLOC_011049	FRS2	2.16942	5e-05	0.000197075
XLOC_011619	LINC00942	2.16103	0.00055	0.00179839
XLOC_026239	ZNF180	2.15462	5e-05	0.000197075
XLOC_024153	ZNF555	2.14405	5e-05	0.000197075
XLOC_009630	CHKA	2.13845	5e-05	0.000197075
XLOC_000484	MATN1-AS1	2.13488	0.0065	0.0159275
XLOC_031627	NFATC2	2.13484	5e-05	0.000197075
XLOC_022769	LINC00511	2.13379	5e-05	0.000197075
XLOC_029125	ASPRV1	2.12842	5e-05	0.000197075
XLOC_042939	TNFAIP3	2.12814	5e-05	0.000197075
XLOC_039030	TRIML2	2.10961	5e-05	0.000197075
XLOC_025022	GRIN2D	2.10894	5e-05	0.000197075
XLOC_035023	FAM43A	2.10583	5e-05	0.000197075
XLOC_025446	MOB3A	2.10272	0.0006	0.00194033
XLOC_027671	RP11-395A13.2	2.10178	0.00225	0.00630789
XLOC_048062	OSR2	2.10169	5e-05	0.000197075
XLOC_010304	CACNA1C	2.10031	5e-05	0.000197075
XLOC_036056	FOXL2	2.09973	5e-05	0.000197075
XLOC_024687	C19orf40	2.09703	5e-05	0.000197075
XLOC_036624	MSX1	2.09638	5e-05	0.000197075
XLOC_012526	BTG1,C12orf79	2.08852	5e-05	0.000197075
XLOC_008587	PHLDB1	2.08523	5e-05	0.000197075
XLOC_041397	CDC25C	2.0812	5e-05	0.000197075
XLOC_021920	FAM83G	2.07649	5e-05	0.000197075
XLOC_033993	TCTA	2.07566	0.0142	0.0311209
XLOC_049499	CASC7	2.07303	5e-05	0.000197075
XLOC_042367	TJAP1	2.07273	5e-05	0.000197075
XLOC_042196	C2,CFB	2.06994	5e-05	0.000197075
XLOC_050543	RP11-65J3.1	2.06509	0.00025	0.000876646
XLOC_007722	PRDM11	2.06463	5e-05	0.000197075
XLOC_005803	NUTM2D	2.06447	5e-05	0.000197075
XLOC_033686	HRH1	2.06204	5e-05	0.000197075
XLOC_027304	AC062029.1	2.05675	0.0014	0.00414955
XLOC_006614	AGAP8	2.0525	0.0003	0.00103446
XLOC_036525	WDR53	2.0524	0.00325	0.00874327
XLOC_026298	SLC1A5	2.0481	5e-05	0.000197075
XLOC_007170	C10orf88	2.04577	0.0062	0.015303
XLOC_032381	CBS	2.04268	5e-05	0.000197075
XLOC_002133	BTG2	2.03877	5e-05	0.000197075
XLOC_021923	SNORD3B-2	2.03764	5e-05	0.000197075
XLOC_025711	C19orf57	2.03758	0.0172	0.0368087
XLOC_003933	POLR3C	2.03704	5e-05	0.000197075
XLOC_041679	STC2	2.03529	5e-05	0.000197075
XLOC_017855	STRA6	2.03096	5e-05	0.000197075
XLOC_048679	TRIM35	2.02691	5e-05	0.000197075
XLOC_039140	RP11-215G15.5	2.02374	5e-05	0.000197075
XLOC_012515	DUSP6	2.0234	5e-05	0.000197075
XLOC_050016	RP11-12A20.7	2.02337	5e-05	0.000197075
XLOC_038396	C4orf36	2.0213	0.0004	0.00134568
XLOC_021765	RP11-199F11.2	2.01613	0.0002	0.000715675
XLOC_028869	SRSF7	2.01415	5e-05	0.000197075
XLOC_058185	LONRF3	2.00952	5e-05	0.000197075
XLOC_044196	MCM9	2.00688	0.00355	0.00943686
XLOC_014697	ZBTB1	2	5e-05	0.000197075
XLOC_001761	C1orf226,NOS1AP,RP11-565P22.6	1.99464	5e-05	0.000197075
XLOC_001648	TMEM79	1.99366	0.00205	0.00582013
XLOC_024715	ZNF181	1.99189	0.0032	0.00861912
XLOC_010584	STK38L	1.99183	5e-05	0.000197075
XLOC_044637	C7orf26	1.99176	5e-05	0.000197075
XLOC_023201	TAF4B	1.9905	5e-05	0.000197075
XLOC_048408	ERICH1	1.9875	0.0002	0.000715675
XLOC_041734	ZNF354A	1.98643	0.0003	0.00103446
XLOC_003996	FAM72C	1.98582	0.0139	0.0305592
XLOC_006347	NSUN6,RP11-139J15.7	1.98566	5e-05	0.000197075
XLOC_003844	TRIM45	1.98465	0.00015	0.000551578
XLOC_025032	PPP1R15A	1.98061	5e-05	0.000197075
XLOC_009480	NXF1	1.9797	5e-05	0.000197075
XLOC_043538	GPANK1	1.97577	5e-05	0.000197075
XLOC_025438	REXO1	1.974	0.0064	0.0157238
XLOC_033627	SETMAR	1.96829	0.0004	0.00134568
XLOC_016290	MKRN3	1.96612	0.0003	0.00103446
XLOC_002291	MARK1	1.96409	0.00185	0.00532393
XLOC_041314	CTC-432M15.3,FNIP1,RAPGEF6	1.96374	5e-05	0.000197075
XLOC_042850	NCOA7	1.95686	5e-05	0.000197075
XLOC_010493	ATF7IP	1.95619	5e-05	0.000197075
XLOC_015270	CHD8	1.9549	5e-05	0.000197075
XLOC_004411	RC3H1	1.94891	0.00075	0.00236992
XLOC_057416	OFD1	1.94708	5e-05	0.000197075
XLOC_036049	DBR1	1.94673	5e-05	0.000197075
XLOC_006928	CPEB3	1.94498	5e-05	0.000197075
XLOC_023819	RP11-49I11.1	1.94347	0.01445	0.0316131
XLOC_030405	HJURP	1.94135	5e-05	0.000197075
XLOC_051641	FAM102A	1.93984	5e-05	0.000197075
XLOC_001485	PLEKHO1	1.93983	0.00065	0.00208156
XLOC_024956	AC005779.2,AC006126.3,BLOC1S3	1.93576	5e-05	0.000197075
XLOC_050141	RMI1	1.93532	5e-05	0.000197075
XLOC_018595	SLX1A,SULT1A3	1.93472	5e-05	0.000197075
XLOC_019644	NUPR1	1.93462	5e-05	0.000197075
XLOC_000459	PHACTR4	1.9296	5e-05	0.000197075
XLOC_030122	CFLAR-AS1	1.9291	0.0042	0.0108904
XLOC_036729	CPEB2	1.92756	5e-05	0.000197075
XLOC_015455	FBXO33	1.92741	5e-05	0.000197075
XLOC_031936	CBR3	1.92411	5e-05	0.000197075
XLOC_015170	RP11-982M15.6	1.91926	0.00015	0.000551578
XLOC_042284	SRSF3	1.91726	5e-05	0.000197075
XLOC_014655	PCNXL4	1.91669	5e-05	0.000197075
XLOC_038070	RBM47	1.91565	5e-05	0.000197075
XLOC_048916	SDR16C5	1.91325	5e-05	0.000197075
XLOC_023322	SKA1	1.91323	5e-05	0.000197075
XLOC_011680	LPAR5	1.91213	0.0067	0.0163531
XLOC_051791	RNF208	1.91141	0.01225	0.0274002
XLOC_001318	RP11-418J17.1	1.89967	0.0138	0.0304171
XLOC_000606	RLF	1.89871	5e-05	0.000197075
XLOC_037682	CLCN3	1.89736	5e-05	0.000197075
XLOC_032312	HLCS	1.89275	5e-05	0.000197075
XLOC_019676	SLC7A5P1	1.89072	5e-05	0.000197075
XLOC_022646	CTD-2319I12.4	1.89053	0.0056	0.0140389
XLOC_008159	FADD	1.89014	0.00145	0.00428752
XLOC_028907	ZFP36L2	1.88986	5e-05	0.000197075
XLOC_009561	FOSL1	1.88829	5e-05	0.000197075
XLOC_013809	AL136218.1,CAB39L	1.88764	0.0012	0.00362397
XLOC_003909	FAM72D	1.88762	5e-05	0.000197075
XLOC_042262	ZNF76	1.88498	0.0013	0.00388299
XLOC_051382	C9orf156	1.88333	5e-05	0.000197075
XLOC_003256	CCDC163P	1.88165	0.0091	0.0212733
XLOC_018571	RP11-231C14.6,SNX29P2	1.87982	5e-05	0.000197075
XLOC_005522	AGAP6	1.87889	5e-05	0.000197075
XLOC_026537	PTPRH	1.87781	5e-05	0.000197075
XLOC_001511	GABPB2	1.8759	5e-05	0.000197075
XLOC_046487	GS1-124K5.2,GS1-124K5.6,GS1-124K5.7,GS1-124K5.8	1.86478	0.0223	0.0462197
XLOC_003121	STK40	1.85931	5e-05	0.000197075
XLOC_044335	CITED2	1.85726	5e-05	0.000197075
XLOC_008648	LINC01059	1.85427	5e-05	0.000197075
XLOC_003475	DEPDC1	1.853	5e-05	0.000197075
XLOC_027816	EPC2	1.85091	5e-05	0.000197075
XLOC_010630	KIAA1551	1.85041	0.0003	0.00103446
XLOC_025494	ZBTB7A	1.84776	5e-05	0.000197075
XLOC_026987	PPP1R21	1.84544	0.001	0.00308069
XLOC_047032	AC083862.1,C7orf49	1.84512	5e-05	0.000197075
XLOC_024714	ZNF302	1.84077	5e-05	0.000197075
XLOC_017053	EGLN1P1,SCAND2P	1.83726	0.0007	0.00222702
XLOC_040285	CPEB4	1.83633	5e-05	0.000197075
XLOC_019141	MLYCD,OSGIN1,RP11-505K9.4	1.83022	5e-05	0.000197075
XLOC_010314	RHNO1,TULP3	1.82708	5e-05	0.000197075
XLOC_022431	RP13-890H12.2	1.82639	0.018	0.0383009
XLOC_032007	LINC00319	1.8255	5e-05	0.000197075
XLOC_010690	ARID2	1.82422	5e-05	0.000197075
XLOC_011271	DRAM1	1.82385	5e-05	0.000197075
XLOC_041295	2015-03-03	1.82136	5e-05	0.000197075
XLOC_043851	LINC00680	1.82034	5e-05	0.000197075
XLOC_011181	RP11-796E2.4	1.82007	0.0013	0.00388299
XLOC_009993	NPAT	1.81836	5e-05	0.000197075
XLOC_026248	ZNF296	1.81332	0.0006	0.00194033
XLOC_026142	SERTAD1	1.80928	5e-05	0.000197075
XLOC_000931	CTH	1.80889	5e-05	0.000197075
XLOC_024785	ZNF383	1.80753	5e-05	0.000197075
XLOC_011036	AC124890.1,SLC35E3	1.80671	5e-05	0.000197075
XLOC_021380	BPTF	1.80502	5e-05	0.000197075
XLOC_012837	ABCB9	1.80334	5e-05	0.000197075
XLOC_015870	PTPN21	1.80224	0.0033	0.00885223
XLOC_025834	SUGP1	1.79971	5e-05	0.000197075
XLOC_011442	PRKAB1	1.79777	5e-05	0.000197075
XLOC_002244	ATF3	1.78832	5e-05	0.000197075
XLOC_017483	NDUFAF1	1.78758	0.00085	0.00266259
XLOC_034629	ZBTB38	1.78724	5e-05	0.000197075
XLOC_012828	ZCCHC8	1.78681	5e-05	0.000197075
XLOC_035576	DENND6A	1.78487	0.0024	0.00669653
XLOC_044030	LYRM2	1.78423	5e-05	0.000197075
XLOC_028495	FAM132B	1.77795	0.00375	0.00987697
XLOC_035181	XPC	1.7757	5e-05	0.000197075
XLOC_034091	PXK	1.77521	5e-05	0.000197075
XLOC_024354	ZNF440	1.76927	0.00015	0.000551578
XLOC_020414	MIS12	1.769	5e-05	0.000197075
XLOC_017190	SYNM	1.76889	5e-05	0.000197075
XLOC_021449	ARMC7	1.7675	0.0034	0.00909213
XLOC_017439	MEIS2	1.76702	5e-05	0.000197075
XLOC_011670	SCNN1A	1.76699	0.0001	0.000377778
XLOC_005887	ZNF518A	1.76473	0.00545	0.0137213
XLOC_038371	LIN54	1.76453	5e-05	0.000197075
XLOC_008316	RAB30-AS1	1.76224	5e-05	0.000197075
XLOC_001515	ZNF687	1.76208	5e-05	0.000197075
XLOC_009729	XRRA1	1.7601	5e-05	0.000197075
XLOC_003652	F3	1.75981	0.00045	0.00149634
XLOC_045084	ZNF107	1.75933	0.008	0.0190684
XLOC_032897	CDC42EP1	1.75805	5e-05	0.000197075
XLOC_035226	SGOL1	1.75555	5e-05	0.000197075
XLOC_002606	RP11-206L10.2,RP11-206L10.5	1.75518	0.00755	0.0181388
XLOC_040103	FBXO38	1.75353	5e-05	0.000197075
XLOC_048529	FAM167A	1.75215	0.00055	0.00179839
XLOC_028166	FZD7	1.7512	5e-05	0.000197075
XLOC_031734	GMEB2	1.74958	5e-05	0.000197075
XLOC_034616	RP11-319G6.1	1.74932	0.00695	0.0168932
XLOC_019711	ZNF688	1.74932	0.00895	0.0209972
XLOC_011018	HELB	1.74589	5e-05	0.000197075
XLOC_029543	PAX8	1.73906	0.00545	0.0137213
XLOC_004407	CENPL	1.73792	5e-05	0.000197075
XLOC_006449	EPC1	1.73587	0.00395	0.0103163
XLOC_033151	ARVCF	1.7261	0.0018	0.0052001
XLOC_041007	CKMT2-AS1	1.72263	0.0022	0.00619567
XLOC_004552	GLRX2	1.72106	5e-05	0.000197075
XLOC_005858	KIF11	1.7193	5e-05	0.000197075
XLOC_004450	ABL2	1.71929	5e-05	0.000197075
XLOC_010822	TENC1	1.71882	0.0164	0.0352993
XLOC_025931	LINC00662	1.71692	5e-05	0.000197075
XLOC_020198	PKD1L2	1.71495	0.00115	0.00349088
XLOC_025719	ASF1B	1.70877	5e-05	0.000197075
XLOC_040251	TLX3	1.7077	0.0002	0.000715675
XLOC_022997	NDC80	1.70769	5e-05	0.000197075
XLOC_050111	PSAT1	1.70644	5e-05	0.000197075
XLOC_047513	CDCA2	1.70615	5e-05	0.000197075
XLOC_044404	RAET1L	1.70564	5e-05	0.000197075
XLOC_047770	TGS1	1.70524	5e-05	0.000197075
XLOC_032290	RCAN1	1.70519	5e-05	0.000197075
XLOC_010842	HOXC13	1.70313	5e-05	0.000197075
XLOC_001899	ZBTB37	1.70143	0.00945	0.0219584
XLOC_026471	ZNF160	1.69699	5e-05	0.000197075
XLOC_020932	CTB-58E17.1	1.69676	5e-05	0.000197075
XLOC_035679	ZNF717	1.69593	0.0059	0.0146628
XLOC_040808	PLK2	1.69338	5e-05	0.000197075
XLOC_051261	C9orf64	1.69331	5e-05	0.000197075
XLOC_018279	KCTD5	1.69049	5e-05	0.000197075
XLOC_016507	SPRED1	1.68988	5e-05	0.000197075
XLOC_013628	LNX2	1.68849	5e-05	0.000197075
XLOC_043305	ATXN1	1.68706	5e-05	0.000197075
XLOC_051330	ZNF484	1.68523	5e-05	0.000197075
XLOC_037624	FNIP2	1.68503	5e-05	0.000197075
XLOC_001494	RPRD2	1.68502	0.0005	0.00164742
XLOC_005104	ZMYND11	1.68464	5e-05	0.000197075
XLOC_026596	ZNF416	1.68426	5e-05	0.000197075
XLOC_033891	ZNF621	1.68013	5e-05	0.000197075
XLOC_036457	CLDN1	1.67742	0.0001	0.000377778
XLOC_006999	GOT1	1.67569	5e-05	0.000197075
XLOC_026337	FUT1	1.67349	5e-05	0.000197075
XLOC_045705	JHDM1D-AS1	1.67177	5e-05	0.000197075
XLOC_025066	SCAF1	1.67159	5e-05	0.000197075
XLOC_026464	ZNF611	1.66969	0.0002	0.000715675
XLOC_046610	TMEM60	1.66822	5e-05	0.000197075
XLOC_007060	CALHM2	1.66487	5e-05	0.000197075
XLOC_023337	POLI	1.66475	0.0001	0.000377778
XLOC_000572	CDCA8	1.6641	5e-05	0.000197075
XLOC_051645	RP11-395P17.11	1.66058	5e-05	0.000197075
XLOC_024925	ZNF222,ZNF223,ZNF284	1.65763	5e-05	0.000197075
XLOC_012399	RP11-611O2.5	1.65711	0.01515	0.0329256
XLOC_007913	FAM111A	1.65602	0.0211	0.0440509
XLOC_013730	ELF1	1.65583	5e-05	0.000197075
XLOC_025077	ATF5	1.65581	0.0105	0.0240584
XLOC_030677	GZF1	1.65506	0.00055	0.00179839
XLOC_012722	TMEM116	1.65432	5e-05	0.000197075
XLOC_039908	C5orf56	1.65089	0.01345	0.0297512
XLOC_005973	WBP1L	1.64781	5e-05	0.000197075
XLOC_029271	AC125232.1,RP11-1252D15.1	1.6456	5e-05	0.000197075
XLOC_027398	ARID5A	1.64482	5e-05	0.000197075
XLOC_008871	TRIM21	1.64188	5e-05	0.000197075
XLOC_001983	NPL	1.64111	0.0071	0.0171981
XLOC_036855	N4BP2	1.64091	0.005	0.0127114
XLOC_024526	KLHL26	1.64055	5e-05	0.000197075
XLOC_026875	SLC30A6	1.63927	0.0006	0.00194033
XLOC_039601	MSH3	1.63738	5e-05	0.000197075
XLOC_041305	CTC-228N24.3	1.63706	0.0008	0.00251724
XLOC_019587	NPIPB4	1.63467	5e-05	0.000197075
XLOC_043210	PXDC1	1.63301	5e-05	0.000197075
XLOC_040922	ANKRA2	1.63144	0.0006	0.00194033
XLOC_002582	ZNF672	1.63108	5e-05	0.000197075
XLOC_031464	DSN1	1.63039	5e-05	0.000197075
XLOC_024505	ARRDC2	1.62984	5e-05	0.000197075
XLOC_035850	ZBTB20	1.62675	5e-05	0.000197075
XLOC_013164	TPT1-AS1	1.6239	0.00155	0.00456151
XLOC_046014	FAM220A	1.6238	0.00045	0.00149634
XLOC_000458	MED18	1.62158	0.0004	0.00134568
XLOC_030779	TP53INP2	1.62079	0.00025	0.000876646
XLOC_051363	ZNF367	1.61959	5e-05	0.000197075
XLOC_026817	CENPA,SLC35F6	1.61593	5e-05	0.000197075
XLOC_028859	CDC42EP3	1.61579	0.0017	0.00496507
XLOC_012826	CLIP1	1.61432	5e-05	0.000197075
XLOC_057348	CSF2RA	1.61349	5e-05	0.000197075
XLOC_050855	CDKN2B	1.61143	0.00955	0.0221539
XLOC_030741	DNMT3B	1.6112	5e-05	0.000197075
XLOC_004586	KIF14	1.61011	5e-05	0.000197075
XLOC_040237	SPDL1	1.60822	5e-05	0.000197075
XLOC_046747	ZNF3	1.60734	5e-05	0.000197075
XLOC_013302	KLF5	1.60616	5e-05	0.000197075
XLOC_007214	MKI67	1.60556	5e-05	0.000197075
XLOC_008575	TMPRSS4	1.60238	0.00165	0.00482533
XLOC_004587	DDX59	1.59946	5e-05	0.000197075
XLOC_044744	GPNMB	1.59762	5e-05	0.000197075
XLOC_048640	TNFRSF10A	1.5964	0.0001	0.000377778
XLOC_034368	SLC35A5	1.593	0.00555	0.013926
XLOC_004952	IRF2BP2	1.59299	5e-05	0.000197075
XLOC_025437	ATP8B3	1.59248	5e-05	0.000197075
XLOC_018469	AC004381.6	1.59232	5e-05	0.000197075
XLOC_045964	MICALL2	1.59191	5e-05	0.000197075
XLOC_038721	TBC1D9	1.59155	0.0046	0.0117963
XLOC_017025	WHAMM	1.59129	5e-05	0.000197075
XLOC_015561	GCH1	1.59071	5e-05	0.000197075
XLOC_047207	ATG9B	1.58977	5e-05	0.000197075
XLOC_005912	R3HCC1L	1.58972	5e-05	0.000197075
XLOC_000023	LINC01128	1.5892	0.00195	0.00557157
XLOC_010329	C12orf5	1.58902	5e-05	0.000197075
XLOC_044609	AP5Z1	1.58702	5e-05	0.000197075
XLOC_050683	NOXA1	1.586	0.0095	0.0220608
XLOC_032099	HSPA13	1.58534	5e-05	0.000197075
XLOC_039585	JMY	1.58153	5e-05	0.000197075
XLOC_007618	ARL14EP	1.58001	5e-05	0.000197075
XLOC_026463	CTD-3099C6.9	1.5792	5e-05	0.000197075
XLOC_049552	EPPK1	1.57874	5e-05	0.000197075
XLOC_024538	MAU2	1.57742	5e-05	0.000197075
XLOC_034742	LEKR1	1.57637	0.0011	0.00335641
XLOC_014080	LIG4	1.57561	5e-05	0.000197075
XLOC_024946	APOE	1.57352	0.0061	0.0150962
XLOC_027151	NAGK	1.57203	5e-05	0.000197075
XLOC_006034	SHOC2	1.56965	5e-05	0.000197075
XLOC_040727	C5orf34	1.56916	5e-05	0.000197075
XLOC_046225	HERPUD2	1.56901	5e-05	0.000197075
XLOC_024351	CTC-499B15.4,CTD-2006C1.6,ZNF833P	1.56867	0.0008	0.00251724
XLOC_007108	DCLRE1A	1.56807	5e-05	0.000197075
XLOC_026447	ZNF614	1.56779	5e-05	0.000197075
XLOC_007529	NCR3LG1	1.56671	5e-05	0.000197075
XLOC_020789	NSRP1	1.56451	0.0001	0.000377778
XLOC_023115	SLMO1	1.55916	0.00035	0.00119
XLOC_023363	NEDD4L	1.55551	5e-05	0.000197075
XLOC_030557	PRNP	1.55517	5e-05	0.000197075
XLOC_034439	EAF2	1.555	5e-05	0.000197075
XLOC_026076	CTD-2528L19.4,ZFP30,ZNF607,ZNF781	1.55393	5e-05	0.000197075
XLOC_047617	ZNF703	1.55385	5e-05	0.000197075
XLOC_017297	WHAMMP3	1.55353	0.00215	0.00606555
XLOC_020106	CMTR2	1.55325	5e-05	0.000197075
XLOC_041911	MYLIP	1.55139	5e-05	0.000197075
XLOC_011596	ZNF140	1.54953	0.0001	0.000377778
XLOC_040919	FOXD1	1.54946	5e-05	0.000197075
XLOC_000930	HHLA3	1.54913	0.00345	0.00920604
XLOC_013842	MRPS31P5,RP11-248G5.8,TPTE2P2	1.5451	0.0004	0.00134568
XLOC_022556	ANKRD40	1.54202	5e-05	0.000197075
XLOC_027986	HOXD8	1.5415	0.0046	0.0117963
XLOC_013938	RNF219	1.54058	5e-05	0.000197075
XLOC_002234	DTL	1.54004	5e-05	0.000197075
XLOC_043914	MB21D1	1.53886	5e-05	0.000197075
XLOC_006267	KIN	1.53856	5e-05	0.000197075
XLOC_001330	PHGDH	1.53781	5e-05	0.000197075
XLOC_022320	KRT34	1.5369	5e-05	0.000197075
XLOC_001661	PRCC	1.53687	0.00285	0.00777753
XLOC_024720	ZNF30	1.53639	0.0205	0.0429345
XLOC_058807	ZNF182,ZNF630	1.5356	5e-05	0.000197075
XLOC_025573	AC010336.1	1.53436	5e-05	0.000197075
XLOC_033029	GTSE1	1.53208	5e-05	0.000197075
XLOC_016581	CTD-2036P10.3	1.52735	0.00735	0.0177268
XLOC_030178	KLF7	1.52445	0.00055	0.00179839
XLOC_003385	DAB1,OMA1	1.52252	5e-05	0.000197075
XLOC_010683	TMEM117	1.5215	0.02215	0.0459344
XLOC_011310	RIC8B	1.52023	5e-05	0.000197075
XLOC_043842	RAB23	1.51796	5e-05	0.000197075
XLOC_011805	DUSP16	1.51727	5e-05	0.000197075
XLOC_037498	USP38	1.5163	5e-05	0.000197075
XLOC_005994	SFR1	1.51468	5e-05	0.000197075
XLOC_020682	KCNJ12	1.50921	5e-05	0.000197075
XLOC_007559	NAV2	1.50851	0.0004	0.00134568
XLOC_022443	LRRC37A4P,RP11-798G7.4,RP11-798G7.7	1.5083	0.0078	0.0186473
XLOC_041866	GCNT2	1.50269	5e-05	0.000197075
XLOC_041453	SPRY4	1.50103	0.0001	0.000377778
XLOC_029412	AC159540.1	1.4998	0.00035	0.00119
XLOC_019519	NPIPP1,PKD1P6,RP11-1186N24.5	1.49931	0.0154	0.033404
XLOC_010173	ZNF202	1.49756	0.0073	0.0176253
XLOC_025784	HAUS8	1.49269	5e-05	0.000197075
XLOC_019703	SEPHS2	1.49247	5e-05	0.000197075
XLOC_020094	AARS	1.4912	5e-05	0.000197075
XLOC_005225	RPP38	1.491	0.0019	0.00545239
XLOC_045610	NRF1	1.49038	5e-05	0.000197075
XLOC_018903	GINS3	1.48833	5e-05	0.000197075
XLOC_042371	POLH	1.48798	0.0087	0.0204751
XLOC_041930	RNF144B	1.4875	5e-05	0.000197075
XLOC_041883	HIVEP1	1.48745	0.00065	0.00208156
XLOC_042069	PGBD1	1.48667	5e-05	0.000197075
XLOC_051794	NRARP	1.4853	5e-05	0.000197075
XLOC_058798	ZNF41	1.48436	0.01395	0.0306391
XLOC_044107	OSTM1	1.48287	5e-05	0.000197075
XLOC_011673	VAMP1	1.48251	5e-05	0.000197075
XLOC_018459	C16orf62	1.48248	0.00045	0.00149634
XLOC_045999	RP11-1275H24.1	1.48161	0.00405	0.0105577
XLOC_014626	AP5M1	1.47541	0.0002	0.000715675
XLOC_050419	CNTRL	1.47478	5e-05	0.000197075
XLOC_011037	MDM2	1.47417	5e-05	0.000197075
XLOC_035491	TRAIP	1.47024	5e-05	0.000197075
XLOC_017863	CYP1A1	1.47012	5e-05	0.000197075
XLOC_044814	GARS	1.46885	5e-05	0.000197075
XLOC_042620	PNRC1	1.46791	5e-05	0.000197075
XLOC_040320	FAF2	1.46602	0.0053	0.0134009
XLOC_017955	MEX3B	1.464	5e-05	0.000197075
XLOC_020446	POLR2A	1.46356	5e-05	0.000197075
XLOC_030866	SRSF6	1.45936	5e-05	0.000197075
XLOC_047677	SMIM19	1.45916	0.00955	0.0221539
XLOC_033282	HPS4	1.45726	5e-05	0.000197075
XLOC_000917	GADD45A	1.45656	5e-05	0.000197075
XLOC_044644	PMS2CL	1.45606	5e-05	0.000197075
XLOC_003151	RRAGC	1.4547	5e-05	0.000197075
XLOC_043668	KCNK5	1.45395	5e-05	0.000197075
XLOC_015145	EIF5	1.45328	5e-05	0.000197075
XLOC_027279	RMND5A	1.45263	5e-05	0.000197075
XLOC_002170	FAM72A	1.45241	5e-05	0.000197075
XLOC_012252	WIBG	1.45139	0.00095	0.00294043
XLOC_033305	XBP1	1.45095	5e-05	0.000197075
XLOC_006608	DRGX	1.45088	5e-05	0.000197075
XLOC_044147	TUBE1	1.44946	5e-05	0.000197075
XLOC_009808	RAB30	1.44483	0.00115	0.00349088
XLOC_003379	PPAP2B	1.44441	0.0004	0.00134568
XLOC_031643	ZNF217	1.44419	5e-05	0.000197075
XLOC_057800	UBQLN2	1.44319	5e-05	0.000197075
XLOC_047243	AC144652.1	1.44276	5e-05	0.000197075
XLOC_024403	CCDC130	1.44219	5e-05	0.000197075
XLOC_034419	RP11-18H7.1	1.44188	0.0137	0.0302384
XLOC_009545	SLC25A45	1.44122	0.00015	0.000551578
XLOC_034597	SLC35G2	1.4405	5e-05	0.000197075
XLOC_018219	SSTR5	1.43939	0.0002	0.000715675
XLOC_020807	RNF135	1.43875	0.0043	0.0111008
XLOC_016518	THBS1	1.43829	0.0013	0.00388299
XLOC_036427	CRYGS,TBCCD1	1.43748	0.00275	0.00754328
XLOC_020336	WDR81	1.43617	0.00035	0.00119
XLOC_042981	STX11	1.43616	5e-05	0.000197075
XLOC_036390	MCCC1	1.43537	0.00045	0.00149634
XLOC_031733	HELZ2	1.43485	5e-05	0.000197075
XLOC_017949	STARD5	1.43477	0.0048	0.0122586
XLOC_058663	KLHL15	1.43284	5e-05	0.000197075
XLOC_041524	ZNF300	1.43265	5e-05	0.000197075
XLOC_045373	ZSCAN21	1.43197	0.00135	0.00401625
XLOC_006032	PDCD4	1.43082	5e-05	0.000197075
XLOC_001646	SLC25A44	1.42926	5e-05	0.000197075
XLOC_031862	MAP3K7CL	1.42478	0.0046	0.0117963
XLOC_000357	PITHD1	1.42419	5e-05	0.000197075
XLOC_035440	CDC25A	1.42381	5e-05	0.000197075
XLOC_050333	FSD1L	1.42189	5e-05	0.000197075
XLOC_026468	ZNF320	1.42189	0.0001	0.000377778
XLOC_016749	GCNT3	1.42126	5e-05	0.000197075
XLOC_050502	SLC25A25	1.42037	5e-05	0.000197075
XLOC_040403	TRIM41	1.42006	5e-05	0.000197075
XLOC_031726	YTHDF1	1.41991	5e-05	0.000197075
XLOC_038897	NEK1	1.4164	0.0001	0.000377778
XLOC_034657	C3orf58	1.41608	5e-05	0.000197075
XLOC_004562	ASPM	1.41418	5e-05	0.000197075
XLOC_002764	MTHFR	1.41418	0.002	0.00569697
XLOC_030506	NRSN2	1.41415	0.0042	0.0108904
XLOC_014811	GPATCH2L	1.41269	5e-05	0.000197075
XLOC_018270	CCNF	1.41264	5e-05	0.000197075
XLOC_043545	VWA7	1.4114	0.0056	0.0140389
XLOC_025917	ZNF724P	1.40951	0.00015	0.000551578
XLOC_014602	SOCS4	1.40902	0.0009	0.00280039
XLOC_029842	BAZ2B	1.40865	0.00315	0.00851314
XLOC_057795	RRAGB	1.4066	5e-05	0.000197075
XLOC_010233	ETS1	1.40648	5e-05	0.000197075
XLOC_042216	BRD2	1.40281	5e-05	0.000197075
XLOC_020794	GOSR1	1.40249	5e-05	0.000197075
XLOC_018354	C16orf72	1.4024	5e-05	0.000197075
XLOC_037120	THAP6	1.4024	0.01075	0.0245407
XLOC_005157	PFKFB3	1.40214	5e-05	0.000197075
XLOC_023113	TUBB6	1.40178	5e-05	0.000197075
XLOC_019376	ZNF597	1.40097	5e-05	0.000197075
XLOC_021626	CRK	1.39605	5e-05	0.000197075
XLOC_027837	ARL6IP6	1.39195	0.01085	0.0247387
XLOC_012749	TBX3	1.38743	5e-05	0.000197075
XLOC_034088	ABHD6	1.38473	0.01085	0.0247387
XLOC_017761	VWA9	1.38195	5e-05	0.000197075
XLOC_009648	ORAOV1	1.38038	0.0001	0.000377778
XLOC_005939	C10orf2	1.37632	0.0037	0.00977289
XLOC_027669	SFT2D3	1.37559	0.0002	0.000715675
XLOC_014643	KIAA0586	1.3755	5e-05	0.000197075
XLOC_057393	CLCN4	1.37533	0.0002	0.000715675
XLOC_033840	MLH1	1.37484	5e-05	0.000197075
XLOC_041901	CD83	1.37403	5e-05	0.000197075
XLOC_047635	RP11-350N15.5	1.37334	0.01415	0.0310296
XLOC_028683	TTC32	1.37303	0.00035	0.00119
XLOC_007905	CNTF,ZFP91,ZFP91-CNTF	1.37112	5e-05	0.000197075
XLOC_013112	EXOSC8	1.37084	0.00625	0.0154162
XLOC_017208	LRRK1	1.37075	0.0216	0.0449856
XLOC_040645	AMACR,C1QTNF3,RP11-1084J3.4	1.37072	5e-05	0.000197075
XLOC_025613	ZNF562	1.36902	5e-05	0.000197075
XLOC_023262	MOCOS	1.3689	0.00265	0.00730481
XLOC_005062	ZNF669	1.3688	0.0015	0.00442718
XLOC_021046	TMEM106A	1.36576	0.0097	0.0224646
XLOC_035424	SETD2	1.36488	5e-05	0.000197075
XLOC_025670	ZNF44	1.36394	0.0003	0.00103446
XLOC_003833	CD58	1.358	5e-05	0.000197075
XLOC_023895	MEX3C	1.35742	5e-05	0.000197075
XLOC_033328	LIF	1.35682	5e-05	0.000197075
XLOC_007975	AP003733.1	1.3565	0.0158	0.0342053
XLOC_018840	IRX5	1.35648	5e-05	0.000197075
XLOC_031122	RP5-850E9.3,SCRT2,SRXN1	1.3553	5e-05	0.000197075
XLOC_015514	SOS2	1.3545	5e-05	0.000197075
XLOC_037277	NFKB1	1.35369	0.00025	0.000876646
XLOC_040098	SPINK13	1.35333	5e-05	0.000197075
XLOC_027626	PTPN4	1.35317	5e-05	0.000197075
XLOC_033773	OXSM	1.3531	0.009	0.0210968
XLOC_025165	ZNF845	1.35288	5e-05	0.000197075
XLOC_001148	SLC30A7	1.35084	5e-05	0.000197075
XLOC_042236	ZBTB9	1.35007	0.0003	0.00103446
XLOC_022635	TUBD1	1.34865	0.00365	0.00965907
XLOC_030109	TYW5	1.34801	5e-05	0.000197075
XLOC_051585	ZBTB6	1.34729	5e-05	0.000197075
XLOC_006418	SVIL	1.34592	0.0041	0.0106707
XLOC_039441	PPWD1	1.34538	5e-05	0.000197075
XLOC_021551	BAIAP2	1.34359	5e-05	0.000197075
XLOC_026647	TRAPPC12	1.34258	5e-05	0.000197075
XLOC_044191	GOPC,ROS1	1.34168	5e-05	0.000197075
XLOC_017757	DPP8	1.3403	5e-05	0.000197075
XLOC_042365	ABCC10	1.33879	0.0086	0.0203038
XLOC_001143	CDC14A	1.33826	0.0041	0.0106707
XLOC_059618	SLC10A3	1.33281	5e-05	0.000197075
XLOC_034343	DZIP3	1.33259	0.00055	0.00179839
XLOC_000469	GMEB1	1.33131	0.0001	0.000377778
XLOC_043277	NEDD9	1.33041	5e-05	0.000197075
XLOC_004669	SLC41A1	1.32811	5e-05	0.000197075
XLOC_051503	INIP	1.3278	5e-05	0.000197075
XLOC_020093	EXOSC6	1.32606	5e-05	0.000197075
XLOC_047231	XRCC2	1.32517	5e-05	0.000197075
XLOC_015522	SAV1	1.32279	0.00935	0.0217622
XLOC_021536	CCDC40	1.32179	0.00585	0.0145677
XLOC_048116	FZD6	1.3217	5e-05	0.000197075
XLOC_012511	KITLG	1.32022	5e-05	0.000197075
XLOC_026380	CTC-326K19.6,IL4I1,NUP62,SIGLEC11	1.32014	5e-05	0.000197075
XLOC_011599	CTD-2140B24.4,ZNF10,ZNF268	1.31993	5e-05	0.000197075
XLOC_026265	SIX5	1.31962	0.0059	0.0146628
XLOC_039306	PTGER4	1.31954	0.02435	0.0497133
XLOC_038622	NUDT6	1.31864	0.0131	0.0290863
XLOC_042546	SENP6	1.31838	5e-05	0.000197075
XLOC_048391	ZNF7	1.3173	0.00025	0.000876646
XLOC_030085	STK17B	1.3167	5e-05	0.000197075
XLOC_017702	BNIP2	1.31616	5e-05	0.000197075
XLOC_021947	ULK2	1.3161	0.0012	0.00362397
XLOC_018639	ARMC5	1.31575	5e-05	0.000197075
XLOC_042016	BTN2A1	1.31575	5e-05	0.000197075
XLOC_047287	MYOM2	1.31553	0.0012	0.00362397
XLOC_038420	FAM13A	1.31422	5e-05	0.000197075
XLOC_043067	SCAF8,TIAM2	1.3115	5e-05	0.000197075
XLOC_027043	REL	1.31134	5e-05	0.000197075
XLOC_029897	SPC25	1.31105	5e-05	0.000197075
XLOC_006656	IPMK	1.31053	5e-05	0.000197075
XLOC_030696	GINS1	1.31032	5e-05	0.000197075
XLOC_045523	ING3	1.30786	5e-05	0.000197075
XLOC_003871	ZNF697	1.30712	5e-05	0.000197075
XLOC_037473	CCRN4L	1.30598	5e-05	0.000197075
XLOC_002925	ZNF436	1.30562	5e-05	0.000197075
XLOC_031100	ABHD16B	1.30549	0.00055	0.00179839
XLOC_057576	MID1IP1	1.30494	5e-05	0.000197075
XLOC_023546	METTL4	1.30493	0.00175	0.00508059
XLOC_036295	EIF5A2	1.30472	0.00375	0.00987697
XLOC_047948	CHMP4C	1.30168	0.00635	0.0156215
XLOC_046994	ZC3HC1	1.30127	5e-05	0.000197075
XLOC_039000	CASP3	1.30066	5e-05	0.000197075
XLOC_051260	KIF27	1.29942	0.0213	0.044427
XLOC_021708	SPAG7	1.29915	5e-05	0.000197075
XLOC_050114	TLE4	1.29707	0.0001	0.000377778
XLOC_029067	PELI1	1.29684	0.0015	0.00442718
XLOC_030883	TTPAL	1.29626	0.012	0.0269218
XLOC_040499	CTD-2256P15.2	1.29513	0.0087	0.0204751
XLOC_042068	RP5-874C20.3	1.29402	0.0002	0.000715675
XLOC_004281	DEDD	1.29389	0.00015	0.000551578
XLOC_039311	C5orf51	1.29377	5e-05	0.000197075
XLOC_057920	UPRT	1.2933	5e-05	0.000197075
XLOC_032829	YWHAH	1.29296	5e-05	0.000197075
XLOC_057616	KDM6A	1.29211	5e-05	0.000197075
XLOC_014944	RP11-1070N10.5	1.29143	5e-05	0.000197075
XLOC_017869	RPP25	1.29128	5e-05	0.000197075
XLOC_044799	DPY19L2P3	1.29057	0.02205	0.0457694
XLOC_047684	HGSNAT	1.29015	0.0075	0.0180303
XLOC_057807	ZXDB	1.28957	5e-05	0.000197075
XLOC_057763	TSPYL2	1.28895	5e-05	0.000197075
XLOC_026269	IRF2BP1	1.28798	5e-05	0.000197075
XLOC_011502	SETD8	1.28719	5e-05	0.000197075
XLOC_041484	SPINK1	1.28513	0.0001	0.000377778
XLOC_031429	NCOA6	1.28383	0.00015	0.000551578
XLOC_024235	VAV1	1.28367	0.0105	0.0240584
XLOC_008926	TRIM5	1.28271	5e-05	0.000197075
XLOC_025352	AC003006.7,ZNF551,ZNF776	1.28268	0.00195	0.00557157
XLOC_048639	TNFRSF10D	1.28181	5e-05	0.000197075
XLOC_032994	BIK	1.27991	5e-05	0.000197075
XLOC_001341	SRGAP2C	1.27879	5e-05	0.000197075
XLOC_032003	PKNOX1	1.27811	0.00255	0.00706397
XLOC_043965	FAM46A	1.27691	5e-05	0.000197075
XLOC_027594	RABL2A	1.27671	0.0069	0.01679
XLOC_020499	ADPRM	1.27646	0.00025	0.000876646
XLOC_047533	ESCO2	1.27598	0.0013	0.00388299
XLOC_010544	PYROXD1	1.27587	0.013	0.0289044
XLOC_032940	MIEF1	1.27512	5e-05	0.000197075
XLOC_047937	ZBTB10	1.27356	5e-05	0.000197075
XLOC_004166	RIT1	1.27355	5e-05	0.000197075
XLOC_036585	TACC3	1.27217	5e-05	0.000197075
XLOC_018757	GPT2	1.27015	0.00015	0.000551578
XLOC_012638	NT5DC3	1.26882	0.00545	0.0137213
XLOC_001335	FAM72B	1.26868	5e-05	0.000197075
XLOC_045189	GTF2IRD2B	1.26734	0.00855	0.0201901
XLOC_025236	CNOT3	1.26695	5e-05	0.000197075
XLOC_021093	FMNL1	1.26638	5e-05	0.000197075
XLOC_022916	ENTHD2	1.26619	0.0009	0.00280039
XLOC_048338	GLI4,ZFP41	1.26521	0.0021	0.00594097
XLOC_024137	ADAT3,SCAMP4	1.2643	0.0003	0.00103446
XLOC_006050	CASP7	1.26427	5e-05	0.000197075
XLOC_004012	RP11-196G18.22	1.26137	5e-05	0.000197075
XLOC_015416	NFKBIA	1.25774	5e-05	0.000197075
XLOC_014521	FAM179B	1.2569	0.0039	0.0102072
XLOC_044396	KATNA1	1.25603	5e-05	0.000197075
XLOC_039482	SMN2	1.25584	5e-05	0.000197075
XLOC_012042	SLC38A1	1.25528	5e-05	0.000197075
XLOC_017753	PARP16	1.25502	5e-05	0.000197075
XLOC_038492	CENPE	1.25446	0.0151	0.0328552
XLOC_057858	KIF4A	1.25386	5e-05	0.000197075
XLOC_015971	WARS	1.25385	5e-05	0.000197075
XLOC_013539	PSPC1	1.25373	5e-05	0.000197075
XLOC_017762	DENND4A	1.25307	0.0002	0.000715675
XLOC_036897	GUF1	1.25057	5e-05	0.000197075
XLOC_018415	NPIPA1	1.24744	0.00035	0.00119
XLOC_057388	TBL1X	1.24709	0.0002	0.000715675
XLOC_032127	C21orf91	1.2468	0.00105	0.00321789
XLOC_038570	CAMK2D	1.24669	5e-05	0.000197075
XLOC_046995	TMEM209	1.24573	5e-05	0.000197075
XLOC_017744	PIF1	1.24449	5e-05	0.000197075
XLOC_015449	TRAPPC6B	1.24383	5e-05	0.000197075
XLOC_024464	KLF2	1.24307	0.00165	0.00482533
XLOC_043439	TRIM27	1.2423	5e-05	0.000197075
XLOC_032065	PCNT	1.24217	5e-05	0.000197075
XLOC_022430	AC002117.1	1.23627	0.00535	0.013506
XLOC_002702	KLHL21	1.23462	5e-05	0.000197075
XLOC_032072	TEKT4P2	1.23398	0.0103	0.0236826
XLOC_049194	GEM	1.22988	5e-05	0.000197075
XLOC_001738	USP21	1.22919	0.0002	0.000715675
XLOC_025079	ZNF473	1.22838	5e-05	0.000197075
XLOC_001601	IL6R	1.22806	0.002	0.00569697
XLOC_001037	PKN2	1.22756	0.0001	0.000377778
XLOC_033585	BRD1	1.22625	5e-05	0.000197075
XLOC_032559	P2RX6	1.22595	0.008	0.0190684
XLOC_050256	ERCC6L2	1.22558	0.0015	0.00442718
XLOC_011255	GAS2L3	1.22413	5e-05	0.000197075
XLOC_008684	CCDC15	1.22401	0.01755	0.0374932
XLOC_027400	CNNM4	1.22351	5e-05	0.000197075
XLOC_033398	APOL2	1.22122	5e-05	0.000197075
XLOC_041330	SHROOM1	1.22097	0.0148	0.0322841
XLOC_029537	CKAP2L	1.22033	5e-05	0.000197075
XLOC_026379	AKT1S1	1.22029	5e-05	0.000197075
XLOC_019580	NPIPB3	1.22007	5e-05	0.000197075
XLOC_059384	ELF4	1.21793	0.00065	0.00208156
XLOC_029530	ZC3H8	1.21764	0.0003	0.00103446
XLOC_003102	SFPQ	1.21741	5e-05	0.000197075
XLOC_019673	RP11-345J4.8	1.21733	0.00215	0.00606555
XLOC_020593	SMCR8	1.21662	5e-05	0.000197075
XLOC_057873	TAF1	1.21552	0.00195	0.00557157
XLOC_003730	WDR47	1.2149	5e-05	0.000197075
XLOC_035125	SRGAP3	1.21431	0.0006	0.00194033
XLOC_021758	ZBTB4	1.21368	5e-05	0.000197075
XLOC_002357	ZNF678	1.21213	0.00315	0.00851314
XLOC_021080	DBF4B	1.21072	5e-05	0.000197075
XLOC_059053	FTX	1.2101	0.0019	0.00545239
XLOC_043155	C6orf120	1.2094	0.0114	0.0257669
XLOC_025699	CTC-250I14.6	1.20898	5e-05	0.000197075
XLOC_014375	DHRS2	1.20896	5e-05	0.000197075
XLOC_005315	MASTL	1.2087	5e-05	0.000197075
XLOC_009008	ZBED5	1.20679	5e-05	0.000197075
XLOC_028230	CREB1	1.20591	5e-05	0.000197075
XLOC_025384	AC016629.7,AC016629.8,CENPBD1P1,MGC2752	1.20393	0.0005	0.00164742
XLOC_021767	AC025335.1	1.20272	5e-05	0.000197075
XLOC_017079	ISG20	1.20261	5e-05	0.000197075
XLOC_030955	SNAI1	1.20231	5e-05	0.000197075
XLOC_041266	CEP120	1.20147	5e-05	0.000197075
XLOC_015888	SMEK1	1.20048	5e-05	0.000197075
XLOC_025142	ZNF766	1.19665	0.0002	0.000715675
XLOC_002628	UBE2J2	1.19642	5e-05	0.000197075
XLOC_050937	FAM219A	1.19246	0.0009	0.00280039
XLOC_045405	RP11-395B7.7	1.19052	5e-05	0.000197075
XLOC_015807	POMT2	1.18644	0.00025	0.000876646
XLOC_058605	PIGA	1.18603	5e-05	0.000197075
XLOC_032731	ADORA2A,SPECC1L,SPECC1L-ADORA2A	1.18563	0.00025	0.000876646
XLOC_016576	CAPN3,GANC	1.18504	0.0002	0.000715675
XLOC_012648	APPL2	1.18351	0.0018	0.0052001
XLOC_026470	ZNF321P,ZNF816	1.18285	5e-05	0.000197075
XLOC_037489	RP11-102N12.3	1.18199	0.0112	0.0253815
XLOC_002949	STPG1	1.18182	0.00865	0.0203832
XLOC_017426	ZNF770	1.18171	0.0021	0.00594097
XLOC_033440	PLA2G6	1.18087	0.00485	0.0123666
XLOC_022821	RECQL5	1.1794	0.0106	0.0242527
XLOC_051702	TTF1	1.17899	5e-05	0.000197075
XLOC_018561	ATXN2L	1.17804	5e-05	0.000197075
XLOC_046123	TRA2A	1.17798	5e-05	0.000197075
XLOC_032362	ZBTB21	1.17778	0.0032	0.00861912
XLOC_015181	C14orf79	1.17752	0.0133	0.0294602
XLOC_019393	CDIP1	1.17394	5e-05	0.000197075
XLOC_031791	USP25	1.17151	5e-05	0.000197075
XLOC_042279	BRPF3	1.17131	0.02155	0.0449065
XLOC_032496	BCL2L13	1.17035	5e-05	0.000197075
XLOC_002716	ERRFI1	1.16989	5e-05	0.000197075
XLOC_012070	ZNF641	1.16835	0.00905	0.0211829
XLOC_009038	RRAS2	1.1683	5e-05	0.000197075
XLOC_042630	CASP8AP2	1.16788	5e-05	0.000197075
XLOC_041393	BRD8	1.1673	0.0008	0.00251724
XLOC_020919	DUSP14	1.16655	5e-05	0.000197075
XLOC_042411	CENPQ	1.16506	5e-05	0.000197075
XLOC_014364	C14orf119	1.16491	0.0175	0.0373935
XLOC_034826	SKIL	1.1636	5e-05	0.000197075
XLOC_020110	AC010547.9,ZNF19,ZNF23	1.16304	0.0003	0.00103446
XLOC_006624	SGMS1	1.16262	0.00025	0.000876646
XLOC_006053	AL162407.1,NHLRC2	1.16069	0.0108	0.0246448
XLOC_022600	VEZF1	1.15783	5e-05	0.000197075
XLOC_025484	PIP5K1C	1.15769	0.00395	0.0103163
XLOC_026676	ASAP2	1.15738	0.0136	0.0300473
XLOC_039878	SLC12A2	1.15286	5e-05	0.000197075
XLOC_024402	IER2	1.15199	5e-05	0.000197075
XLOC_011472	RNF34	1.15131	0.00025	0.000876646
XLOC_001660	RRNAD1	1.15129	0.00065	0.00208156
XLOC_041795	FOXF2	1.15109	5e-05	0.000197075
XLOC_027041	PAPOLG	1.15056	0.0006	0.00194033
XLOC_020296	ANKRD11	1.14961	0.00055	0.00179839
XLOC_034450	DTX3L	1.14925	5e-05	0.000197075
XLOC_023973	VPS4B	1.14908	5e-05	0.000197075
XLOC_022381	RP11-242D8.1	1.14847	0.00385	0.0100976
XLOC_008074	MUS81	1.14813	0.02265	0.0468496
XLOC_000659	KDM4A	1.14782	0.0004	0.00134568
XLOC_038811	PLRG1	1.14694	5e-05	0.000197075
XLOC_058951	RP11-357C3.3	1.14621	0.00215	0.00606555
XLOC_030806	AAR2	1.14452	5e-05	0.000197075
XLOC_057632	RBM10	1.14421	5e-05	0.000197075
XLOC_010778	ATF1	1.14346	5e-05	0.000197075
XLOC_002045	RGS2	1.14057	5e-05	0.000197075
XLOC_008397	KIAA1731	1.13999	0.0184	0.0390407
XLOC_037736	CDKN2AIP	1.13935	5e-05	0.000197075
XLOC_013736	KBTBD7	1.13916	5e-05	0.000197075
XLOC_021764	TP53	1.1383	5e-05	0.000197075
XLOC_009143	IMMP1L	1.13784	5e-05	0.000197075
XLOC_039255	TARS	1.13609	5e-05	0.000197075
XLOC_021138	NFE2L1	1.13605	5e-05	0.000197075
XLOC_025166	ZNF525	1.13524	0.0017	0.00496507
XLOC_046201	KBTBD2	1.13411	5e-05	0.000197075
XLOC_002088	CAMSAP2	1.13399	0.00015	0.000551578
XLOC_015502	DNAAF2	1.13338	0.0002	0.000715675
XLOC_048734	RNF122	1.1332	0.00165	0.00482533
XLOC_021442	CDR2L	1.13316	5e-05	0.000197075
XLOC_042846	RNF217	1.13284	0.00845	0.0199877
XLOC_040818	DEPDC1B	1.13028	5e-05	0.000197075
XLOC_018511	DCTN5	1.12879	5e-05	0.000197075
XLOC_021065	C17orf53	1.1269	5e-05	0.000197075
XLOC_045976	FTSJ2	1.1268	5e-05	0.000197075
XLOC_014385	PCK2	1.12679	5e-05	0.000197075
XLOC_022436	MAP3K14	1.1266	5e-05	0.000197075
XLOC_015129	TRAF3	1.12605	0.00015	0.000551578
XLOC_020948	CDK12	1.12227	5e-05	0.000197075
XLOC_016693	MAPK6	1.12203	5e-05	0.000197075
XLOC_030400	USP40	1.1206	0.009	0.0210968
XLOC_019162	GSE1	1.12044	0.00045	0.00149634
XLOC_025167	ZNF765	1.11808	0.00025	0.000876646
XLOC_013383	GPR180	1.11768	5e-05	0.000197075
XLOC_026466	ZNF28,ZNF468	1.117	0.00885	0.0207888
XLOC_013196	PHF11	1.11612	0.00195	0.00557157
XLOC_041938	E2F3	1.11525	5e-05	0.000197075
XLOC_024243	ZNF557	1.11523	5e-05	0.000197075
XLOC_015329	EMC9	1.11472	0.00175	0.00508059
XLOC_023169	GATA6	1.11068	5e-05	0.000197075
XLOC_041985	TRIM38	1.10894	5e-05	0.000197075
XLOC_057641	CXorf24	1.10882	0.01685	0.036115
XLOC_032929	APOBEC3B	1.1084	5e-05	0.000197075
XLOC_017091	TICRR	1.10762	5e-05	0.000197075
XLOC_017479	INO80	1.10754	0.0227	0.0469357
XLOC_026186	AC006486.9,ERF,GSK3A	1.10618	5e-05	0.000197075
XLOC_018496	NPIPB5	1.10572	0.00095	0.00294043
XLOC_007473	AMPD3	1.10545	0.0002	0.000715675
XLOC_033659	MTMR14	1.10423	5e-05	0.000197075
XLOC_041202	TRIM36	1.10391	0.00035	0.00119
XLOC_032964	L3MBTL2	1.10156	0.0012	0.00362397
XLOC_014064	TEX30	1.10095	0.0001	0.000377778
XLOC_049602	SMARCA2	1.10046	0.0095	0.0220608
XLOC_039566	AGGF1	1.09801	0.00045	0.00149634
XLOC_020462	CNTROB	1.09781	5e-05	0.000197075
XLOC_020421	C17orf100	1.09704	0.0025	0.00693748
XLOC_016019	PPP1R13B	1.09595	0.00185	0.00532393
XLOC_051448	KLF4	1.09534	5e-05	0.000197075
XLOC_040189	UBLCP1	1.09392	5e-05	0.000197075
XLOC_005755	LINC00857	1.09316	0.015	0.0326567
XLOC_030523	STK35	1.09302	5e-05	0.000197075
XLOC_008456	BIRC3	1.09248	5e-05	0.000197075
XLOC_028336	DNAJB2	1.09224	5e-05	0.000197075
XLOC_025533	CTC-503J8.6	1.09113	0.00155	0.00456151
XLOC_030824	RPRD1B	1.09063	5e-05	0.000197075
XLOC_027528	SOWAHC	1.0898	5e-05	0.000197075
XLOC_015811	VIPAS39	1.08949	0.0133	0.0294602
XLOC_048622	REEP4	1.08198	5e-05	0.000197075
XLOC_006045	TCF7L2	1.08118	0.00615	0.0151896
XLOC_026225	SMG9	1.08063	5e-05	0.000197075
XLOC_025336	ZNF460	1.07711	5e-05	0.000197075
XLOC_049533	MAFA	1.07705	0.0003	0.00103446
XLOC_017378	MTMR10	1.07648	0.0004	0.00134568
XLOC_011437	HSPB8	1.07605	5e-05	0.000197075
XLOC_008315	C11orf82	1.0757	0.00185	0.00532393
XLOC_046121	IGF2BP3	1.07028	5e-05	0.000197075
XLOC_003222	SLC6A9	1.06977	5e-05	0.000197075
XLOC_022666	INTS2	1.06942	0.0057	0.0142608
XLOC_022613	2015-09-04	1.06911	0.00515	0.013063
XLOC_000561	THRAP3	1.06787	5e-05	0.000197075
XLOC_035565	FAM208A	1.06777	0.00035	0.00119
XLOC_014119	RASA3	1.06716	5e-05	0.000197075
XLOC_047145	AC093673.5	1.06537	0.00415	0.0107833
XLOC_041324	IRF1	1.06534	5e-05	0.000197075
XLOC_000558	ADPRHL2	1.06512	0.0001	0.000377778
XLOC_045692	TRIM24	1.06498	5e-05	0.000197075
XLOC_048637	TNFRSF10B	1.06491	5e-05	0.000197075
XLOC_047847	CSPP1	1.06254	0.0241	0.0492929
XLOC_048201	TBC1D31	1.0618	0.00095	0.00294043
XLOC_043410	HIST1H4K	1.06137	5e-05	0.000197075
XLOC_048988	VCPIP1	1.06064	5e-05	0.000197075
XLOC_027097	MEIS1	1.05994	0.00195	0.00557157
XLOC_025169	TPM3P9,ZNF761	1.05983	5e-05	0.000197075
XLOC_012474	PPP1R12A	1.05795	0.00165	0.00482533
XLOC_004019	MTMR11	1.05618	0.00595	0.0147641
XLOC_030467	ANKMY1	1.05571	0.01205	0.0270177
XLOC_049458	ASAP1	1.0555	0.0024	0.00669653
XLOC_007001	SLC25A28	1.05435	0.0073	0.0176253
XLOC_022380	BRCA1	1.05344	5e-05	0.000197075
XLOC_046304	POLM	1.05335	0.0036	0.00954708
XLOC_003326	CC2D1B	1.05331	0.0199	0.0418266
XLOC_001857	GORAB	1.05208	0.00065	0.00208156
XLOC_021091	HEXIM1	1.05149	5e-05	0.000197075
XLOC_018609	PRR14	1.04989	0.0062	0.015303
XLOC_021684	CAMKK1	1.0483	5e-05	0.000197075
XLOC_017750	PDCD7	1.04709	5e-05	0.000197075
XLOC_028875	SOS1	1.04687	0.01215	0.0272201
XLOC_020917	TADA2A	1.04669	0.0091	0.0212733
XLOC_002298	HLX	1.04669	0.02365	0.0485233
XLOC_016738	RNF111	1.04544	0.01065	0.0243621
XLOC_031584	ZMYND8	1.04519	0.0229	0.0472706
XLOC_022710	SMURF2	1.04516	0.0231	0.0475956
XLOC_022159	RAD51D,RAD51L3-RFFL,RFFL	1.04422	0.0001	0.000377778
XLOC_049404	FBXO32	1.04394	0.0002	0.000715675
XLOC_024939	BCL3	1.04371	0.00065	0.00208156
XLOC_001582	INTS3	1.04342	5e-05	0.000197075
XLOC_046673	KRIT1	1.04247	5e-05	0.000197075
XLOC_049375	TAF2	1.04152	0.0204	0.042733
XLOC_029548	RPL23AP7	1.04101	0.0138	0.0304171
XLOC_001274	DCLRE1B	1.03955	5e-05	0.000197075
XLOC_020679	DHRS7B	1.03953	0.0025	0.00693748
XLOC_044946	UPP1	1.03823	5e-05	0.000197075
XLOC_002929	E2F2	1.03802	0.0058	0.0144819
XLOC_002316	FBXO28	1.03759	0.0005	0.00164742
XLOC_003798	SLC16A1	1.03541	5e-05	0.000197075
XLOC_030132	ALS2	1.03396	0.00045	0.00149634
XLOC_042990	RAB32	1.0332	5e-05	0.000197075
XLOC_017814	UACA	1.03258	0.0024	0.00669653
XLOC_039976	KIF20A	1.03179	5e-05	0.000197075
XLOC_015564	WDHD1	1.03175	5e-05	0.000197075
XLOC_019709	AC002310.13,ZNF747,ZNF764,ZNF768	1.03169	5e-05	0.000197075
XLOC_029427	MITD1	1.03123	0.0119	0.026735
XLOC_003813	BCAS2	1.03071	5e-05	0.000197075
XLOC_013298	BORA	1.03017	0.0002	0.000715675
XLOC_023574	ZBTB14	1.0296	0.0199	0.0418266
XLOC_032915	MAFF	1.02938	5e-05	0.000197075
XLOC_039001	CENPU	1.02896	5e-05	0.000197075
XLOC_008953	TPP1	1.02835	5e-05	0.000197075
XLOC_021907	TOP3A	1.02772	0.00105	0.00321789
XLOC_020971	CTD-2267D19.6	1.02735	0.00435	0.0112118
XLOC_013119	NHLRC3	1.02563	0.0021	0.00594097
XLOC_005832	IFIT5	1.02501	0.00035	0.00119
XLOC_029612	MAP3K2	1.0247	0.01705	0.0365227
XLOC_013189	FNDC3A	1.02292	5e-05	0.000197075
XLOC_002827	RP11-169K16.9	1.02266	0.02315	0.0476899
XLOC_020754	SUPT6H	1.02258	0.00115	0.00349088
XLOC_028647	E2F6	1.02227	5e-05	0.000197075
XLOC_010538	PDE3A	1.02109	5e-05	0.000197075
XLOC_004163	YY1AP1	1.02103	0.00155	0.00456151
XLOC_044876	YAE1D1	1.02086	0.005	0.0127114
XLOC_030958	CEBPB	1.01939	5e-05	0.000197075
XLOC_014084	IRS2	1.01935	5e-05	0.000197075
XLOC_048698	KIF13B	1.01831	0.0013	0.00388299
XLOC_045267	DBF4	1.01825	5e-05	0.000197075
XLOC_032776	CCDC117	1.0173	5e-05	0.000197075
XLOC_007057	PCGF6	1.01681	5e-05	0.000197075
XLOC_013398	MBNL2	1.01677	5e-05	0.000197075
XLOC_007751	DDB2	1.01648	5e-05	0.000197075
XLOC_041814	RP11-420L9.5	1.01452	0.00025	0.000876646
XLOC_010351	NCAPD2	1.01421	0.0001	0.000377778
XLOC_004049	PI4KB	1.01418	5e-05	0.000197075
XLOC_025337	CTC-444N24.11	1.01386	5e-05	0.000197075
XLOC_024700	CEBPG	1.01371	5e-05	0.000197075
XLOC_050418	PSMD5-AS1	1.0119	0.02095	0.0437622
XLOC_030724	TPX2	1.01164	5e-05	0.000197075
XLOC_011563	GPR133	1.01076	0.0004	0.00134568
XLOC_002317	DEGS1	1.01027	5e-05	0.000197075
XLOC_045155	POM121	1.00988	5e-05	0.000197075
XLOC_031119	TBC1D20	1.0095	5e-05	0.000197075
XLOC_006877	MMRN2	1.00919	0.01295	0.0287989
XLOC_028744	ASXL2	1.00894	0.0007	0.00222702
XLOC_045504	TES	1.0084	5e-05	0.000197075
XLOC_010082	SIK3	1.00797	0.0057	0.0142608
XLOC_003802	PHTF1	1.00791	0.00125	0.00375571
XLOC_037820	ZNF721	1.00623	0.00225	0.00630789
XLOC_027290	AC093616.4	1.00568	0.007	0.017
XLOC_049785	NFX1	1.00558	5e-05	0.000197075
XLOC_009555	AP5B1	1.00556	0.0064	0.0157238
XLOC_005628	KIAA1279	1.00515	0.00035	0.00119
XLOC_051510	FKBP15	1.00427	0.0022	0.00619567
XLOC_035502	RASSF1	1.00286	5e-05	0.000197075
XLOC_037431	PLK4	1.00283	0.02255	0.0466601
XLOC_013664	N4BP2L1,N4BP2L2	1.0023	5e-05	0.000197075
XLOC_028012	OSBPL6	1.00225	0.0009	0.00280039
XLOC_010937	MARS	1.00093	0.0002	0.000715675
XLOC_044704	AHR	1.00016	5e-05	0.000197075
XLOC_025288	CCDC106,ZNF580,ZNF581	-1.07966	0.0001	0.000377778
XLOC_030626	DSTN	-1.07905	5e-05	0.000197075
XLOC_000951	TYW3	-1.0789	5e-05	0.000197075
XLOC_045214	ZP3	-1.07858	5e-05	0.000197075
XLOC_029155	PRADC1	-1.0781	5e-05	0.000197075
XLOC_023514	HSBP1L1	-1.078	5e-05	0.000197075
XLOC_047631	BAG4	-1.07799	5e-05	0.000197075
XLOC_041993	HIST1H3C	-1.07798	5e-05	0.000197075
XLOC_022849	MXRA7	-1.07778	5e-05	0.000197075
XLOC_036454	LEPREL1	-1.0776	0.0001	0.000377778
XLOC_005635	HK1	-1.07739	5e-05	0.000197075
XLOC_040724	HMGCS1	-1.07739	5e-05	0.000197075
XLOC_048010	FAM92A1	-1.07733	0.00205	0.00582013
XLOC_026967	SOCS5	-1.07732	5e-05	0.000197075
XLOC_004845	PARP1	-1.07727	0.00015	0.000551578
XLOC_017223	WASH3P	-1.07726	0.01385	0.0304853
XLOC_058852	PAGE1	-1.07675	5e-05	0.000197075
XLOC_024176	MRPL54	-1.07643	5e-05	0.000197075
XLOC_003062	BAI2	-1.07595	0.00585	0.0145677
XLOC_057670	EBP	-1.07475	5e-05	0.000197075
XLOC_038059	RPL9	-1.07457	5e-05	0.000197075
XLOC_010119	RPS25	-1.0741	5e-05	0.000197075
XLOC_045212	HSPB1	-1.07391	5e-05	0.000197075
XLOC_011266	CHPT1	-1.07377	5e-05	0.000197075
XLOC_005171	ATP5C1	-1.07333	5e-05	0.000197075
XLOC_009893	TAF1D	-1.07326	5e-05	0.000197075
XLOC_008579	ATP5L	-1.07272	5e-05	0.000197075
XLOC_016910	MPI	-1.07268	5e-05	0.000197075
XLOC_059382	ZDHHC9	-1.0725	5e-05	0.000197075
XLOC_005694	CHCHD1	-1.07241	5e-05	0.000197075
XLOC_002692	RPL22	-1.07233	5e-05	0.000197075
XLOC_005040	HNRNPU	-1.07202	5e-05	0.000197075
XLOC_020022	TRADD	-1.07186	0.0043	0.0111008
XLOC_019409	FAM86A	-1.07141	0.01045	0.0239782
XLOC_013462	COL4A2	-1.07128	0.0127	0.0283049
XLOC_022912	AATK	-1.07051	0.01155	0.0260691
XLOC_042368	POLR1C	-1.07016	0.0003	0.00103446
XLOC_045226	PTPN12	-1.06934	5e-05	0.000197075
XLOC_028408	ITM2C	-1.06854	5e-05	0.000197075
XLOC_046160	HOXA5	-1.06844	0.0034	0.00909213
XLOC_042231	PFDN6	-1.0679	5e-05	0.000197075
XLOC_058617	CTPS2	-1.06732	5e-05	0.000197075
XLOC_048017	PDP1	-1.06683	0.0002	0.000715675
XLOC_015173	SIVA1	-1.06643	5e-05	0.000197075
XLOC_028434	ALPI	-1.06601	5e-05	0.000197075
XLOC_036356	RP11-145M9.4	-1.06566	0.00035	0.00119
XLOC_028766	PREB	-1.06532	5e-05	0.000197075
XLOC_021196	RSAD1	-1.06519	5e-05	0.000197075
XLOC_049769	ACO1	-1.06465	5e-05	0.000197075
XLOC_012097	LMBR1L	-1.06443	0.0006	0.00194033
XLOC_004120	JTB	-1.06437	5e-05	0.000197075
XLOC_023878	C18orf32,RPL17,RPL17-C18orf32	-1.0642	5e-05	0.000197075
XLOC_026692	RRM2	-1.06413	5e-05	0.000197075
XLOC_021248	AKAP1	-1.06405	5e-05	0.000197075
XLOC_041703	GPRIN1	-1.06402	5e-05	0.000197075
XLOC_016784	APH1B	-1.064	0.01565	0.0339068
XLOC_025237	TSEN34	-1.06388	5e-05	0.000197075
XLOC_012805	POP5	-1.06364	5e-05	0.000197075
XLOC_029133	FAM136A	-1.06358	5e-05	0.000197075
XLOC_025815	LSM4	-1.06308	5e-05	0.000197075
XLOC_000421	NUDC	-1.06271	5e-05	0.000197075
XLOC_019247	NPRL3	-1.06258	5e-05	0.000197075
XLOC_015547	ERO1L	-1.06239	5e-05	0.000197075
XLOC_046968	IMPDH1	-1.06218	5e-05	0.000197075
XLOC_044776	HOTAIRM1	-1.06212	5e-05	0.000197075
XLOC_005016	CHML	-1.06211	5e-05	0.000197075
XLOC_024708	GPI,PDCD2L,RP11-618P17.4	-1.06205	5e-05	0.000197075
XLOC_009991	SLC35F2	-1.06105	0.00015	0.000551578
XLOC_003504	CRYZ	-1.06092	5e-05	0.000197075
XLOC_032900	LGALS1	-1.06062	5e-05	0.000197075
XLOC_030130	TMEM237	-1.06043	0.0002	0.000715675
XLOC_006964	TCTN3	-1.06036	0.0004	0.00134568
XLOC_014394	LTB4R,LTB4R2,NOP9	-1.05938	0.0042	0.0108904
XLOC_005905	UBTD1	-1.0591	5e-05	0.000197075
XLOC_025234	NDUFA3	-1.05879	0.00115	0.00349088
XLOC_012788	GCN1L1	-1.05807	0.0001	0.000377778
XLOC_020589	MIEF2	-1.05807	0.01675	0.0359489
XLOC_026178	RABAC1	-1.05761	5e-05	0.000197075
XLOC_008344	PRSS23	-1.05743	5e-05	0.000197075
XLOC_034934	POLR2H	-1.05704	0.0236	0.0484473
XLOC_021786	KRBA2,RP11-849F2.7,RPL26	-1.05694	5e-05	0.000197075
XLOC_031893	EVA1C	-1.05687	0.00045	0.00149634
XLOC_000021	RP11-206L10.9	-1.05675	0.0122	0.0273157
XLOC_058472	SSR4	-1.05667	5e-05	0.000197075
XLOC_042444	LRRC1	-1.05652	0.006	0.0148618
XLOC_034930	PSMD2	-1.0558	0.00175	0.00508059
XLOC_024162	NCLN	-1.05565	5e-05	0.000197075
XLOC_044996	CCT6A,SUMF2	-1.05537	5e-05	0.000197075
XLOC_035070	RPL35A	-1.05505	5e-05	0.000197075
XLOC_038072	APBB2	-1.05501	0.00635	0.0156215
XLOC_007247	FUOM	-1.05463	0.0001	0.000377778
XLOC_046647	TMEM243	-1.05425	0.00645	0.0158223
XLOC_027118	ANTXR1	-1.05374	5e-05	0.000197075
XLOC_022359	PTRF	-1.05364	5e-05	0.000197075
XLOC_016829	C15orf61	-1.05358	0.02345	0.0481925
XLOC_026301	TMEM160	-1.05352	5e-05	0.000197075
XLOC_012278	NACA,PRIM1	-1.05338	5e-05	0.000197075
XLOC_007983	ASRGL1	-1.05324	0.01105	0.0250975
XLOC_032727	CABIN1	-1.05293	5e-05	0.000197075
XLOC_029002	PNPT1	-1.05282	0.00015	0.000551578
XLOC_025505	UBXN6	-1.05254	5e-05	0.000197075
XLOC_012204	ATP5G2	-1.05235	5e-05	0.000197075
XLOC_022092	BLMH	-1.05221	5e-05	0.000197075
XLOC_002168	AC119673.1	-1.05185	5e-05	0.000197075
XLOC_027209	MRPL19	-1.05175	5e-05	0.000197075
XLOC_024918	SRRM5,ZNF576	-1.05175	0.00275	0.00754328
XLOC_002104	IPO9	-1.05155	0.0134	0.0296582
XLOC_010805	KRT7	-1.05141	5e-05	0.000197075
XLOC_028531	BOK	-1.05083	5e-05	0.000197075
XLOC_024082	HCN2	-1.05054	5e-05	0.000197075
XLOC_036401	ABCC5	-1.05021	0.00015	0.000551578
XLOC_009540	FAU,SYVN1	-1.05006	5e-05	0.000197075
XLOC_046185	SCRN1	-1.05005	5e-05	0.000197075
XLOC_058600	FANCB	-1.04978	5e-05	0.000197075
XLOC_045398	TRIP6	-1.04946	5e-05	0.000197075
XLOC_000401	CNKSR1	-1.04934	0.00205	0.00582013
XLOC_020286	GALNS	-1.04931	0.0038	0.0099875
XLOC_010585	ARNTL2	-1.04871	0.02345	0.0481925
XLOC_022037	IFT20	-1.04866	5e-05	0.000197075
XLOC_039068	RP11-43F13.4	-1.04789	5e-05	0.000197075
XLOC_033997	APEH	-1.04759	5e-05	0.000197075
XLOC_008329	TMEM126B	-1.04702	5e-05	0.000197075
XLOC_047518	BNIP3L	-1.04685	5e-05	0.000197075
XLOC_023608	PPP4R1	-1.0466	5e-05	0.000197075
XLOC_011898	ASUN	-1.04627	5e-05	0.000197075
XLOC_027188	WDR54	-1.04621	0.00035	0.00119
XLOC_058103	PRPS1	-1.04601	5e-05	0.000197075
XLOC_036145	ANKUB1,PFN2	-1.046	5e-05	0.000197075
XLOC_018283	PRSS21	-1.04597	5e-05	0.000197075
XLOC_050965	TPM2	-1.0458	5e-05	0.000197075
XLOC_017734	PPIB	-1.04543	5e-05	0.000197075
XLOC_017729	HERC1	-1.04443	0.00025	0.000876646
XLOC_027013	RPS27A	-1.04429	5e-05	0.000197075
XLOC_040108	AFAP1L1	-1.04396	0.00945	0.0219584
XLOC_059613	FLNA	-1.04357	0.0005	0.00164742
XLOC_008142	IGHMBP2	-1.04317	0.0074	0.0178359
XLOC_059258	ACSL4,KCNE1L	-1.04293	5e-05	0.000197075
XLOC_001827	MPZL1	-1.04267	5e-05	0.000197075
XLOC_005909	MARVELD1	-1.04259	5e-05	0.000197075
XLOC_037315	RPL34	-1.04249	5e-05	0.000197075
XLOC_057459	SMS	-1.04223	5e-05	0.000197075
XLOC_051603	RPL35	-1.0421	5e-05	0.000197075
XLOC_007547	LDHA	-1.0419	5e-05	0.000197075
XLOC_012246	CD63	-1.04178	5e-05	0.000197075
XLOC_025686	PRDX2	-1.04158	5e-05	0.000197075
XLOC_025529	AC024592.12,FUT5,NDUFA11	-1.04144	5e-05	0.000197075
XLOC_026358	TEAD2	-1.04102	5e-05	0.000197075
XLOC_041668	DUSP1	-1.04087	5e-05	0.000197075
XLOC_032012	PDXK	-1.04008	5e-05	0.000197075
XLOC_044594	CHST12	-1.03969	0.00365	0.00965907
XLOC_018018	KLHL25	-1.0393	0.00935	0.0217622
XLOC_043653	CCDC167	-1.03888	0.0001	0.000377778
XLOC_034502	PLXNA1	-1.03869	0.00285	0.00777753
XLOC_058298	HPRT1	-1.03781	5e-05	0.000197075
XLOC_029947	CIR1	-1.03765	0.00015	0.000551578
XLOC_049336	NUDCD1	-1.03756	5e-05	0.000197075
XLOC_024023	CYB5A	-1.03574	5e-05	0.000197075
XLOC_007148	RGS10	-1.03555	5e-05	0.000197075
XLOC_016978	MORF4L1	-1.0355	5e-05	0.000197075
XLOC_008061	SCYL1	-1.03541	5e-05	0.000197075
XLOC_046219	DPY19L1	-1.03531	0.0001	0.000377778
XLOC_009511	PPP1R14B	-1.03476	5e-05	0.000197075
XLOC_016815	RAB11A	-1.03469	5e-05	0.000197075
XLOC_005556	CISD1	-1.03459	5e-05	0.000197075
XLOC_002931	ID3	-1.03457	5e-05	0.000197075
XLOC_040341	TMED9	-1.03426	5e-05	0.000197075
XLOC_007421	DNHD1,TIMM10B	-1.034	5e-05	0.000197075
XLOC_001079	MTF2	-1.03393	5e-05	0.000197075
XLOC_050460	NEK6	-1.03374	5e-05	0.000197075
XLOC_007248	ECHS1	-1.03366	5e-05	0.000197075
XLOC_014358	LRP10	-1.0336	5e-05	0.000197075
XLOC_025648	SPC24	-1.0327	5e-05	0.000197075
XLOC_016995	FAH	-1.0327	0.0216	0.0449856
XLOC_016922	COMMD4	-1.03225	5e-05	0.000197075
XLOC_040303	SFXN1	-1.03216	5e-05	0.000197075
XLOC_026833	SNX17	-1.03194	5e-05	0.000197075
XLOC_028778	IFT172	-1.03149	0.00745	0.0179371
XLOC_009255	CELF1	-1.03129	0.0009	0.00280039
XLOC_043215	ECI2	-1.03127	0.0003	0.00103446
XLOC_023818	SLC39A6	-1.03091	5e-05	0.000197075
XLOC_024227	CLPP	-1.03054	5e-05	0.000197075
XLOC_002633	AURKAIP1	-1.03049	5e-05	0.000197075
XLOC_045602	TSPAN33	-1.03012	0.00325	0.00874327
XLOC_045169	WBSCR22	-1.02958	5e-05	0.000197075
XLOC_030097	HSPD1	-1.02779	5e-05	0.000197075
XLOC_003464	GNG12	-1.02775	5e-05	0.000197075
XLOC_021210	UTP18	-1.02772	5e-05	0.000197075
XLOC_004469	STX6	-1.02741	5e-05	0.000197075
XLOC_008258	RPS3	-1.02699	5e-05	0.000197075
XLOC_043603	BAK1	-1.02631	5e-05	0.000197075
XLOC_018326	NUDT16L1	-1.02617	5e-05	0.000197075
XLOC_036979	PAICS	-1.02491	5e-05	0.000197075
XLOC_030792	ERGIC3	-1.02489	5e-05	0.000197075
XLOC_018869	MT1X	-1.02452	5e-05	0.000197075
XLOC_058562	KAL1	-1.02351	5e-05	0.000197075
XLOC_018590	ALDOA	-1.02346	5e-05	0.000197075
XLOC_022060	FLOT2	-1.02339	5e-05	0.000197075
XLOC_047021	CHCHD3	-1.02337	5e-05	0.000197075
XLOC_045507	CAV1	-1.02336	5e-05	0.000197075
XLOC_035542	TKT	-1.02299	5e-05	0.000197075
XLOC_019852	DNAJA2	-1.02265	5e-05	0.000197075
XLOC_002658	PEX10	-1.02256	0.0137	0.0302384
XLOC_046357	COBL	-1.02215	0.00165	0.00482533
XLOC_058503	VBP1	-1.02085	5e-05	0.000197075
XLOC_017795	ANP32A	-1.02062	5e-05	0.000197075
XLOC_023065	ANKRD12,NDUFV2	-1.02047	5e-05	0.000197075
XLOC_020956	GRB7	-1.02018	5e-05	0.000197075
XLOC_041894	NOL7	-1.01971	5e-05	0.000197075
XLOC_004933	RP11-295G20.2	-1.01962	5e-05	0.000197075
XLOC_038109	COMMD8	-1.01951	0.0018	0.0052001
XLOC_008066	SIPA1	-1.01926	0.00075	0.00236992
XLOC_041712	LMAN2	-1.01919	5e-05	0.000197075
XLOC_030296	CHPF	-1.01913	5e-05	0.000197075
XLOC_002411	NTPCR	-1.01877	0.00095	0.00294043
XLOC_008044	ZFPL1	-1.01841	0.00155	0.00456151
XLOC_049707	DENND4C	-1.01812	0.0003	0.00103446
XLOC_016536	BAHD1	-1.01798	5e-05	0.000197075
XLOC_008077	DRAP1	-1.01769	5e-05	0.000197075
XLOC_048964	GGH	-1.01712	5e-05	0.000197075
XLOC_024303	UBL5	-1.01646	5e-05	0.000197075
XLOC_010903	RPS26	-1.01594	5e-05	0.000197075
XLOC_035519	RRP9	-1.01591	5e-05	0.000197075
XLOC_001580	NPR1	-1.01507	5e-05	0.000197075
XLOC_043408	HIST1H2BL	-1.01469	5e-05	0.000197075
XLOC_046622	SEMA3C	-1.01393	0.0037	0.00977289
XLOC_002889	CAMK2N1	-1.01381	5e-05	0.000197075
XLOC_025496	MAP2K2	-1.01348	5e-05	0.000197075
XLOC_015529	PYGL	-1.01247	5e-05	0.000197075
XLOC_044607	FOXK1	-1.01246	0.0001	0.000377778
XLOC_049550	PUF60	-1.01204	5e-05	0.000197075
XLOC_021461	LLGL2	-1.01153	5e-05	0.000197075
XLOC_049076	MRPS28,TPD52	-1.01148	5e-05	0.000197075
XLOC_022417	CCDC43	-1.01137	5e-05	0.000197075
XLOC_001204	CYB561D1	-1.01122	0.0241	0.0492929
XLOC_004260	IGSF8	-1.0112	5e-05	0.000197075
XLOC_021185	PDK2	-1.01086	5e-05	0.000197075
XLOC_050432	PTGS1	-1.01067	5e-05	0.000197075
XLOC_008986	TMEM9B	-1.01035	5e-05	0.000197075
XLOC_042349	CNPY3	-1.01019	5e-05	0.000197075
XLOC_014457	KIAA0391,PSMA6	-1.01007	5e-05	0.000197075
XLOC_014380	DHRS4	-1.00992	0.00275	0.00754328
XLOC_020162	KARS	-1.00991	5e-05	0.000197075
XLOC_028010	RBM45	-1.00907	0.0224	0.046384
XLOC_014549	ARF6	-1.00896	5e-05	0.000197075
XLOC_033935	CLEC3B,EXOSC7	-1.00861	5e-05	0.000197075
XLOC_026543	IL11	-1.00849	0.0064	0.0157238
XLOC_058196	SLC25A5	-1.00835	5e-05	0.000197075
XLOC_037738	ING2	-1.0082	0.00025	0.000876646
XLOC_024382	ASNA1	-1.00819	5e-05	0.000197075
XLOC_000665	DPH2	-1.00802	0.0002	0.000715675
XLOC_027096	AC092669.3	-1.00684	5e-05	0.000197075
XLOC_025009	SEPW1	-1.00683	5e-05	0.000197075
XLOC_026622	SLC27A5	-1.00657	0.00215	0.00606555
XLOC_000575	MANEAL	-1.00642	0.00405	0.0105577
XLOC_002128	TMEM183A	-1.00641	5e-05	0.000197075
XLOC_015500	RPL36AL	-1.00634	5e-05	0.000197075
XLOC_021613	RPH3AL	-1.00609	0.007	0.017
XLOC_008053	CDC42EP2	-1.00585	5e-05	0.000197075
XLOC_050620	COL5A1	-1.00566	0.001	0.00308069
XLOC_002674	WRAP73	-1.0054	0.0007	0.00222702
XLOC_032368	TMPRSS3	-1.00538	5e-05	0.000197075
XLOC_015269	SUPT16H	-1.00503	5e-05	0.000197075
XLOC_021076	FZD2	-1.00478	5e-05	0.000197075
XLOC_007749	C11orf49	-1.00447	0.0018	0.0052001
XLOC_000888	PGM1	-1.00391	5e-05	0.000197075
XLOC_017830	PKM	-1.00377	5e-05	0.000197075
XLOC_000591	NDUFS5	-1.00363	5e-05	0.000197075
XLOC_025743	ILVBL	-1.00336	5e-05	0.000197075
XLOC_026828	CAD	-1.0032	0.00235	0.00656685
XLOC_002842	SPATA21	-1.00315	0.0124	0.0277136
XLOC_007022	PDZD7	-1.00311	0.0006	0.00194033
XLOC_030091	PGAP1	-1.00287	0.00555	0.013926
XLOC_007527	NUCB2	-1.00284	5e-05	0.000197075
XLOC_021427	RPL38	-1.00233	5e-05	0.000197075
XLOC_021023	TUBG1	-1.0022	5e-05	0.000197075
XLOC_012552	NDUFA12	-1.00202	5e-05	0.000197075
XLOC_040965	TBCA	-1.00192	5e-05	0.000197075
XLOC_006961	PDLIM1	-1.00187	5e-05	0.000197075
XLOC_022825	H3F3B	-1.00138	0.00115	0.00349088
XLOC_008020	VEGFB	-1.00125	5e-05	0.000197075
XLOC_009601	CORO1B,PTPRCAP	-1.0002	5e-05	0.000197075
XLOC_025986	PEPD	-1.00019	5e-05	0.000197075
XLOC_015243	TMEM55B	-1.00013	0.0028	0.0076579
