# Supplementary material for: FAM46C is critical for the anti-proliferation and pro-apoptotic effects of norcantharidin in hepatocellular carcinoma cells
Source: Sci Rep. 2017 Mar 24;7:396. doi: 10.1038/s41598-017-00313-6 (PMC5428258; doi:10.1038/s41598-017-00313-6)
Supplement: Supplementary file 3 — Supplementary Table S2 [file 41598_2017_313_MOESM3_ESM.xlsx]

## Sheet: Sheet1
Table S2. Genes down-regulated by NCTD treatment.
Gene_id	Gene	Log2(fold_change)	P_value	q_value
XLOC_010528	RP11-282K24.3	-4.96051	0.00745	0.0179371
XLOC_026542	COX6B2,CTD-2105E13.6,FAM71E2	-4.81225	5e-05	0.000197075
XLOC_045468	GPR22	-4.34966	0.0053	0.0134009
XLOC_005108	PRR26	-3.88149	0.00065	0.00208156
XLOC_032351	PLAC4	-3.8563	0.00885	0.0207888
XLOC_001226	RP5-1074L1.4	-3.83512	0.011	0.0250093
XLOC_050802	PABPC1P11	-3.5807	0.0011	0.00335641
XLOC_004553	B3GALT2	-3.57976	0.0052	0.0131779
XLOC_020977	RP5-1028K7.2	-3.56775	0.0172	0.0368087
XLOC_041997	HIST1H1E	-3.4603	5e-05	0.000197075
XLOC_014704	RP11-840I19.3	-3.39986	0.0033	0.00885223
XLOC_045881	ETF1P2	-3.35491	0.004	0.0104396
XLOC_043378	HIST1H1D	-3.22185	5e-05	0.000197075
XLOC_036047	KRT8P36	-3.15479	0.00495	0.0126043
XLOC_013728	SUGT1P3,TPTE2P5	-3.10625	0.0004	0.00134568
XLOC_005744	RP11-182L21.5	-3.0809	5e-05	0.000197075
XLOC_051340	MIRLET7DHG	-3.06011	0.0071	0.0171981
XLOC_031024	PCK1	-3.05507	5e-05	0.000197075
XLOC_029273	AC083899.1	-3.04707	0.0085	0.0200889
XLOC_002976	AIM1L	-3.03407	5e-05	0.000197075
XLOC_035752	FILIP1L	-2.87707	0.00205	0.00582013
XLOC_041406	LRRTM2	-2.84117	0.0245	0.049983
XLOC_044082	POPDC3	-2.83867	0.0013	0.00388299
XLOC_005527	AC069547.2	-2.77158	0.0079	0.0188582
XLOC_027532	RGPD5	-2.76989	5e-05	0.000197075
XLOC_027117	GKN1	-2.76453	0.008	0.0190684
XLOC_008107	C11orf86	-2.747	5e-05	0.000197075
XLOC_038533	PLA2G12A	-2.72776	0.0027	0.00742434
XLOC_010482	KIAA1467	-2.69251	5e-05	0.000197075
XLOC_006566	HNRNPA1P33	-2.68946	0.00375	0.00987697
XLOC_043372	HIST1H1C	-2.63557	5e-05	0.000197075
XLOC_026554	ZNF579	-2.58153	5e-05	0.000197075
XLOC_026855	FAM179A	-2.57367	5e-05	0.000197075
XLOC_004015	HIST2H2BE	-2.56841	5e-05	0.000197075
XLOC_034171	EBLN2	-2.56442	0.01635	0.035212
XLOC_024710	WTIP	-2.55431	0.002	0.00569697
XLOC_004008	HIST2H3D	-2.53162	5e-05	0.000197075
XLOC_042381	SLC29A1	-2.51267	5e-05	0.000197075
XLOC_010129	MCAM	-2.48809	5e-05	0.000197075
XLOC_015408	RP11-85K15.2	-2.4858	0.0234	0.0481251
XLOC_027068	OTX1	-2.47828	0.0006	0.00194033
XLOC_039420	RP11-631M6.3	-2.46366	0.00555	0.013926
XLOC_007734	CRY2	-2.45537	5e-05	0.000197075
XLOC_022276	TNS4	-2.45027	5e-05	0.000197075
XLOC_039939	AC005355.2	-2.43818	0.00505	0.0128326
XLOC_035061	MFI2-AS1	-2.42948	0.006	0.0148618
XLOC_024906	LIPE-AS1	-2.42034	0.00895	0.0209972
XLOC_011445	CCDC64	-2.39408	5e-05	0.000197075
XLOC_057581	RP11-320G24.1	-2.39188	5e-05	0.000197075
XLOC_025070	CPT1C	-2.38614	5e-05	0.000197075
XLOC_042043	HIST1H2BM	-2.37948	5e-05	0.000197075
XLOC_007282	RASSF7	-2.35439	5e-05	0.000197075
XLOC_046330	IGFBP3	-2.33764	5e-05	0.000197075
XLOC_004006	HIST2H2BF	-2.33566	5e-05	0.000197075
XLOC_024084	FGF22	-2.33355	0.0085	0.020089
XLOC_035977	AC083799.1	-2.3263	0.00205	0.00582013
XLOC_032401	DNMT3L	-2.32362	0.01805	0.0383781
XLOC_049438	CCAT1	-2.31337	5e-05	0.000197075
XLOC_029989	FKBP7	-2.3084	0.0005	0.00164742
XLOC_027210	RP11-342K6.1	-2.30674	0.00555	0.013926
XLOC_024414	hsa-mir-1199	-2.30624	0.0003	0.00103446
XLOC_009168	RP1-145M24.1	-2.30545	0.01295	0.0287989
XLOC_010032	CRYAB	-2.30253	5e-05	0.000197075
XLOC_021530	CBX2	-2.29788	5e-05	0.000197075
XLOC_003898	RP11-435B5.4	-2.26604	5e-05	0.000197075
XLOC_043413	HIST1H1B	-2.26293	5e-05	0.000197075
XLOC_001296	SLC22A15	-2.22714	5e-05	0.000197075
XLOC_021047	ARL4D	-2.2256	5e-05	0.000197075
XLOC_026120	EID2B	-2.19331	0.0092	0.0214711
XLOC_021730	MED31	-2.19325	0.00115	0.00349088
XLOC_021591	TEX19	-2.19182	5e-05	0.000197075
XLOC_033853	CTDSPL	-2.19175	5e-05	0.000197075
XLOC_026331	DBP	-2.18357	0.0004	0.00134568
XLOC_021774	PER1,RP11-599B13.6,VAMP2	-2.1744	5e-05	0.000197075
XLOC_049579	ZNF251	-2.16919	0.00015	0.000551578
XLOC_022891	CBX8	-2.16521	5e-05	0.000197075
XLOC_008058	NEAT1	-2.16287	5e-05	0.000197075
XLOC_014140	AL589743.1,DUXAP10	-2.15265	5e-05	0.000197075
XLOC_005165	RP11-554I8.2	-2.14924	0.0092	0.0214711
XLOC_017458	BMF	-2.14254	0.0007	0.00222702
XLOC_019685	CTD-2574D22.4	-2.13954	0.0142	0.0311209
XLOC_030916	SLC12A5	-2.13834	0.00125	0.00375571
XLOC_025810	RAB3A	-2.13646	0.00015	0.000551578
XLOC_027634	INHBB	-2.12788	5e-05	0.000197075
XLOC_000031	ISG15	-2.12519	5e-05	0.000197075
XLOC_022226	AC124789.1	-2.12094	0.00675	0.0164608
XLOC_041996	HIST1H2AC	-2.11603	5e-05	0.000197075
XLOC_002369	HIST3H2BB	-2.11543	5e-05	0.000197075
XLOC_043220	RPP40	-2.10862	5e-05	0.000197075
XLOC_022266	ORMDL3	-2.09889	5e-05	0.000197075
XLOC_037663	MSMO1	-2.09837	5e-05	0.000197075
XLOC_030997	FAM210B	-2.09463	5e-05	0.000197075
XLOC_015165	KIF26A	-2.07222	5e-05	0.000197075
XLOC_001389	PEX11B	-2.05763	0.00015	0.000551578
XLOC_008600	CCDC84	-2.05636	0.00295	0.00802693
XLOC_018201	FAM195A	-2.05631	5e-05	0.000197075
XLOC_007334	AC131971.1	-2.04737	0.00055	0.00179839
XLOC_033905	NKTR	-2.03992	5e-05	0.000197075
XLOC_005489	AL591684.1,ANXA8,FAM25G	-2.03509	5e-05	0.000197075
XLOC_019291	C16orf91	-2.03116	5e-05	0.000197075
XLOC_049837	CCDC107	-2.03015	0.015	0.0326567
XLOC_041990	HIST1H3A	-2.02466	5e-05	0.000197075
XLOC_008105	LRFN4	-2.02412	5e-05	0.000197075
XLOC_001615	EFNA3,EFNA4	-2.02208	5e-05	0.000197075
XLOC_047656	C8orf4	-2.02035	5e-05	0.000197075
XLOC_047194	RARRES2	-1.99863	0.0055	0.0138347
XLOC_032903	H1F0	-1.9952	5e-05	0.000197075
XLOC_014790	ISCA2	-1.99386	0.0029	0.00789856
XLOC_008043	SAC3D1	-1.98763	5e-05	0.000197075
XLOC_018056	MESP1	-1.98138	5e-05	0.000197075
XLOC_034642	PLS1	-1.98015	5e-05	0.000197075
XLOC_010736	RP11-386G11.10	-1.97804	5e-05	0.000197075
XLOC_059098	BRWD3	-1.97443	5e-05	0.000197075
XLOC_018204	RHBDL1	-1.9669	5e-05	0.000197075
XLOC_032514	AC004463.6	-1.96679	0.0013	0.00388299
XLOC_049122	C8orf59	-1.96593	5e-05	0.000197075
XLOC_002616	HES4	-1.96363	5e-05	0.000197075
XLOC_025524	C19orf70	-1.96102	0.0103	0.0236826
XLOC_051638	ST6GALNAC4	-1.96045	5e-05	0.000197075
XLOC_020437	ACAP1	-1.95312	0.0045	0.0115637
XLOC_028831	FAM98A	-1.94851	5e-05	0.000197075
XLOC_021238	DGKE	-1.94716	5e-05	0.000197075
XLOC_039119	MIR4458HG	-1.94442	5e-05	0.000197075
XLOC_021776	C17orf59	-1.94393	5e-05	0.000197075
XLOC_033629	BHLHE40	-1.91714	5e-05	0.000197075
XLOC_027624	TMEM177	-1.91707	0.00095	0.00294043
XLOC_003186	CITED4	-1.91591	5e-05	0.000197075
XLOC_044906	UBE2D4	-1.91368	0.001	0.00308069
XLOC_042192	HSPA1A	-1.9117	5e-05	0.000197075
XLOC_057483	PDK3	-1.91104	5e-05	0.000197075
XLOC_032080	EIF3FP1	-1.91005	5e-05	0.000197075
XLOC_043411	HIST1H2AK	-1.90816	5e-05	0.000197075
XLOC_009539	ZNHIT2	-1.90799	0.0009	0.00280039
XLOC_024106	ABCA7	-1.89725	5e-05	0.000197075
XLOC_043710	C6orf226	-1.89488	0.0054	0.0136077
XLOC_004145	DPM3	-1.88975	5e-05	0.000197075
XLOC_010163	HSPA8	-1.88811	5e-05	0.000197075
XLOC_018861	MT1E	-1.88588	5e-05	0.000197075
XLOC_000083	TPRG1L	-1.88287	5e-05	0.000197075
XLOC_022385	LINC00910	-1.87716	0.0076	0.0182511
XLOC_011709	SLC2A3	-1.8758	0.0052	0.0131779
XLOC_039562	F2RL1	-1.87479	0.0003	0.00103446
XLOC_010819	KRT18	-1.86527	5e-05	0.000197075
XLOC_029971	LINC01116	-1.86474	0.0019	0.00545239
XLOC_027611	AC009303.1	-1.86149	0.02215	0.0459344
XLOC_029878	GALNT3	-1.861	5e-05	0.000197075
XLOC_008030	RPS6KA4	-1.86071	5e-05	0.000197075
XLOC_008955	MRPL17	-1.85873	5e-05	0.000197075
XLOC_026188	CNFN	-1.85518	0.0032	0.00861912
XLOC_025440	CTB-31O20.2	-1.84356	0.00145	0.00428752
XLOC_021129	NPEPPS	-1.84209	5e-05	0.000197075
XLOC_042295	PIM1	-1.8418	5e-05	0.000197075
XLOC_037395	RP11-33B1.3	-1.83979	0.01535	0.033302
XLOC_008218	P2RY2	-1.83622	0.0009	0.00280039
XLOC_021318	TANC2	-1.83612	0.00355	0.00943686
XLOC_050945	CCL27,RP11-195F19.5	-1.83511	0.0047	0.0120252
XLOC_004016	HIST2H2AB	-1.8297	5e-05	0.000197075
XLOC_045598	ODCP	-1.82907	0.01775	0.0378626
XLOC_036137	TM4SF1	-1.82792	5e-05	0.000197075
XLOC_000478	PTPRU	-1.82709	5e-05	0.000197075
XLOC_019702	DCTPP1	-1.82525	5e-05	0.000197075
XLOC_016930	SNX33	-1.82521	5e-05	0.000197075
XLOC_049516	CTD-2292P10.4	-1.82494	5e-05	0.000197075
XLOC_033533	MCAT	-1.82394	5e-05	0.000197075
XLOC_018208	FAM173A	-1.82222	5e-05	0.000197075
XLOC_024793	ZNF540	-1.81981	0.00055	0.00179839
XLOC_008076	CCDC85B	-1.81884	5e-05	0.000197075
XLOC_001306	PTGFRN	-1.81584	5e-05	0.000197075
XLOC_044004	CGA	-1.814	5e-05	0.000197075
XLOC_026208	PSG5	-1.80428	0.00105	0.00321789
XLOC_029510	LINC00116	-1.80373	5e-05	0.000197075
XLOC_031428	PIGU	-1.80004	5e-05	0.000197075
XLOC_050171	XXyac-YM21GA2.4	-1.79473	5e-05	0.000197075
XLOC_004732	TMEM206	-1.79235	5e-05	0.000197075
XLOC_042028	HIST1H4I	-1.79113	5e-05	0.000197075
XLOC_035423	CCDC12	-1.79103	5e-05	0.000197075
XLOC_030536	MRPS26	-1.79026	5e-05	0.000197075
XLOC_023291	RNF165	-1.78934	0.0043	0.0111008
XLOC_003111	C1orf216	-1.78817	5e-05	0.000197075
XLOC_002661	PANK4	-1.78724	5e-05	0.000197075
XLOC_011380	OAS1	-1.78545	5e-05	0.000197075
XLOC_020935	CISD3	-1.78321	5e-05	0.000197075
XLOC_057708	GAGE1	-1.78276	5e-05	0.000197075
XLOC_020230	TLDC1	-1.78043	5e-05	0.000197075
XLOC_006140	LHPP	-1.77949	0.0079	0.0188582
XLOC_018182	HBA2	-1.77852	0.01045	0.0239782
XLOC_030676	NXT1	-1.7772	5e-05	0.000197075
XLOC_021155	ATP5G1	-1.77665	5e-05	0.000197075
XLOC_012865	UBC	-1.77633	5e-05	0.000197075
XLOC_051745	C9orf116	-1.77536	0.0014	0.00414955
XLOC_019302	MRPS34	-1.77369	5e-05	0.000197075
XLOC_003055	FABP3	-1.77162	5e-05	0.000197075
XLOC_048327	LY6K	-1.76983	5e-05	0.000197075
XLOC_012092	WNT10B	-1.76714	5e-05	0.000197075
XLOC_002819	AGMAT	-1.76318	0.00155	0.00456151
XLOC_029003	EFEMP1	-1.76181	5e-05	0.000197075
XLOC_040333	PRELID1	-1.75924	5e-05	0.000197075
XLOC_034016	HEMK1	-1.75164	5e-05	0.000197075
XLOC_038373	PLAC8	-1.74913	5e-05	0.000197075
XLOC_031473	BLCAP	-1.74896	5e-05	0.000197075
XLOC_042146	TUBB	-1.74796	5e-05	0.000197075
XLOC_019325	BRICD5,PGP	-1.74678	5e-05	0.000197075
XLOC_012764	TESC	-1.74611	5e-05	0.000197075
XLOC_002755	SRM	-1.74586	5e-05	0.000197075
XLOC_021568	MRPL12,SLC25A10	-1.74469	5e-05	0.000197075
XLOC_016042	JAG2,NUDT14	-1.74356	5e-05	0.000197075
XLOC_012098	TUBA1B	-1.74281	5e-05	0.000197075
XLOC_040325	TSPAN17	-1.74225	0.00015	0.000551578
XLOC_047385	FDFT1	-1.74192	5e-05	0.000197075
XLOC_034295	TMEM45A	-1.74119	5e-05	0.000197075
XLOC_015336	CIDEB	-1.74074	0.00025	0.000876646
XLOC_015171	INF2	-1.73455	5e-05	0.000197075
XLOC_033457	CBX6	-1.7337	5e-05	0.000197075
XLOC_025399	C2CD4C	-1.73287	5e-05	0.000197075
XLOC_045417	SH2B2	-1.72734	0.0028	0.0076579
XLOC_040335	RGS14	-1.72729	5e-05	0.000197075
XLOC_049839	CA9	-1.72718	0.01115	0.0252887
XLOC_022048	KIAA0100	-1.72703	5e-05	0.000197075
XLOC_006165	MGMT	-1.72653	0.0004	0.00134568
XLOC_039544	HMGCR	-1.72548	5e-05	0.000197075
XLOC_039249	AC026703.1,NPR3	-1.72525	5e-05	0.000197075
XLOC_023523	THOC1	-1.72348	5e-05	0.000197075
XLOC_021511	SYNGR2	-1.7224	5e-05	0.000197075
XLOC_042356	PTK7	-1.71768	5e-05	0.000197075
XLOC_043369	HIST1H3B	-1.71426	5e-05	0.000197075
XLOC_039560	F2R	-1.71419	0.0055	0.0138347
XLOC_022111	RP11-848P1.4	-1.70863	0.0084	0.0198989
XLOC_051647	PTGES2	-1.70719	5e-05	0.000197075
XLOC_032551	TMEM191A	-1.70457	0.0011	0.00335641
XLOC_041998	HIST1H2BD	-1.70088	5e-05	0.000197075
XLOC_029498	SH3RF3-AS1	-1.70078	0.0071	0.0171981
XLOC_041414	SPATA24	-1.70022	0.00675	0.0164608
XLOC_008265	DGAT2	-1.69677	0.00055	0.00179839
XLOC_008624	TMEM136	-1.69547	5e-05	0.000197075
XLOC_012808	RP11-173P15.3	-1.69285	0.00045	0.00149634
XLOC_032800	MTFP1,RP4-539M6.19,SEC14L2	-1.69166	5e-05	0.000197075
XLOC_043499	XXbac-BPG252P9.9	-1.69135	5e-05	0.000197075
XLOC_017589	FBN1	-1.69054	5e-05	0.000197075
XLOC_032388	SIK1	-1.68782	5e-05	0.000197075
XLOC_025717	SAMD1	-1.68583	5e-05	0.000197075
XLOC_009578	B3GNT1	-1.68526	5e-05	0.000197075
XLOC_032937	SYNGR1	-1.68253	0.00315	0.00851314
XLOC_059408	HS6ST2	-1.67851	5e-05	0.000197075
XLOC_059583	CETN2	-1.67294	5e-05	0.000197075
XLOC_042143	C6orf136	-1.67153	0.0003	0.00103446
XLOC_004011	HIST2H2AA3	-1.66849	5e-05	0.000197075
XLOC_013121	COG6	-1.66749	5e-05	0.000197075
XLOC_024234	TRIP10	-1.66636	5e-05	0.000197075
XLOC_024836	DLL3	-1.66525	0.00015	0.000551578
XLOC_046579	HIP1	-1.6652	0.00025	0.000876646
XLOC_025434	MBD3,UQCR11	-1.65899	5e-05	0.000197075
XLOC_019287	TSR3	-1.65874	5e-05	0.000197075
XLOC_044283	SGK1	-1.65713	5e-05	0.000197075
XLOC_019252	MRPL28	-1.65405	5e-05	0.000197075
XLOC_011760	OLR1	-1.65127	0.0003	0.00103446
XLOC_015999	ANKRD9	-1.64976	5e-05	0.000197075
XLOC_008783	SIGIRR	-1.64537	5e-05	0.000197075
XLOC_024635	RPSAP58	-1.64472	5e-05	0.000197075
XLOC_030885	WISP2	-1.64382	5e-05	0.000197075
XLOC_012287	NDUFA4L2	-1.64364	0.00575	0.0143699
XLOC_049439	CASC8	-1.64147	5e-05	0.000197075
XLOC_058911	HSD17B10	-1.63894	5e-05	0.000197075
XLOC_022370	COA3	-1.63832	5e-05	0.000197075
XLOC_042047	HIST1H2BO	-1.63481	5e-05	0.000197075
XLOC_026164	EXOSC5	-1.62886	0.0002	0.000715675
XLOC_019384	ADCY9	-1.62759	5e-05	0.000197075
XLOC_025679	FBXW9	-1.62445	5e-05	0.000197075
XLOC_042010	HIST1H2BI	-1.62185	5e-05	0.000197075
XLOC_032580	SDF2L1	-1.61961	5e-05	0.000197075
XLOC_000671	DMAP1	-1.61845	5e-05	0.000197075
XLOC_045625	MEST	-1.61775	5e-05	0.000197075
XLOC_020551	PIGL	-1.61734	0.00085	0.00266259
XLOC_011519	BRI3BP	-1.61458	5e-05	0.000197075
XLOC_019190	JPH3	-1.61417	5e-05	0.000197075
XLOC_002927	TCEA3	-1.61077	5e-05	0.000197075
XLOC_033520	RRP7A	-1.60873	5e-05	0.000197075
XLOC_045778	TMEM139	-1.6076	0.00185	0.00532393
XLOC_025645	TMED1	-1.60752	5e-05	0.000197075
XLOC_014048	TMTC4	-1.60711	5e-05	0.000197075
XLOC_000576	C1orf122	-1.605	0.00015	0.000551578
XLOC_032890	KCTD17	-1.60298	0.003	0.00815306
XLOC_051714	SURF1	-1.60065	5e-05	0.000197075
XLOC_002722	RERE	-1.59871	5e-05	0.000197075
XLOC_015335	DHRS1	-1.59563	0.00055	0.00179839
XLOC_019431	CARHSP1	-1.59348	5e-05	0.000197075
XLOC_016916	C15orf39	-1.59298	5e-05	0.000197075
XLOC_008062	FAM89B,SSSCA1	-1.591	5e-05	0.000197075
XLOC_041089	TTC37	-1.58895	5e-05	0.000197075
XLOC_010311	FKBP4	-1.58882	5e-05	0.000197075
XLOC_027769	HNMT	-1.58681	5e-05	0.000197075
XLOC_002695	GPR153	-1.58415	5e-05	0.000197075
XLOC_058466	DUSP9	-1.58269	5e-05	0.000197075
XLOC_028689	SDC1	-1.57586	5e-05	0.000197075
XLOC_008836	CDKN1C	-1.575	5e-05	0.000197075
XLOC_017125	UNC45A	-1.57495	5e-05	0.000197075
XLOC_031453	SCAND1	-1.57427	5e-05	0.000197075
XLOC_022340	LEPREL4	-1.57084	5e-05	0.000197075
XLOC_059406	MBNL3	-1.569	0.0003	0.00103446
XLOC_057472	PRDX4	-1.56849	5e-05	0.000197075
XLOC_022411	FAM171A2	-1.56835	0.002	0.00569697
XLOC_003917	RP11-640M9.1	-1.56607	0.00015	0.000551578
XLOC_025050	TRPM4	-1.56562	5e-05	0.000197075
XLOC_018176	SNRNP25	-1.56473	5e-05	0.000197075
XLOC_034506	PODXL2	-1.56439	5e-05	0.000197075
XLOC_005902	PGAM1	-1.5626	5e-05	0.000197075
XLOC_004103	S100A4	-1.56116	5e-05	0.000197075
XLOC_012083	ADCY6	-1.56089	5e-05	0.000197075
XLOC_019459	RP11-876N24.5	-1.55964	0.0159	0.0343952
XLOC_016938	UBE2Q2	-1.55787	5e-05	0.000197075
XLOC_043374	HIST1H2BC	-1.55736	5e-05	0.000197075
XLOC_018205	STUB1	-1.55718	5e-05	0.000197075
XLOC_004740	FLVCR1-AS1	-1.55659	0.0014	0.00414955
XLOC_009739	ARRB1	-1.54942	0.00045	0.00149634
XLOC_050662	C9orf142	-1.54927	5e-05	0.000197075
XLOC_018429	NOMO3	-1.5492	0.0037	0.00977289
XLOC_050747	ERMP1	-1.54631	5e-05	0.000197075
XLOC_027046	PEX13	-1.54515	5e-05	0.000197075
XLOC_032045	FAM207A	-1.54053	5e-05	0.000197075
XLOC_022398	TMEM101	-1.53751	5e-05	0.000197075
XLOC_002749	CASZ1	-1.53669	0.00195	0.00557157
XLOC_025692	GADD45GIP1	-1.53591	5e-05	0.000197075
XLOC_018488	C16orf52	-1.53543	5e-05	0.000197075
XLOC_039076	NDUFS6	-1.5344	5e-05	0.000197075
XLOC_034447	FAM162A	-1.53191	5e-05	0.000197075
XLOC_010101	MPZL2	-1.52892	5e-05	0.000197075
XLOC_021171	RP11-1079K10.4	-1.52721	5e-05	0.000197075
XLOC_021460	TSEN54	-1.5272	5e-05	0.000197075
XLOC_045505	CAV2	-1.52647	0.0001	0.000377778
XLOC_018382	SNN	-1.52428	0.0042	0.0108904
XLOC_033300	TTC28	-1.52089	0.00255	0.00706397
XLOC_022954	OGFOD3	-1.52034	5e-05	0.000197075
XLOC_026827	ATRAID	-1.51942	5e-05	0.000197075
XLOC_031095	CTD-3184A7.4	-1.5191	5e-05	0.000197075
XLOC_030796	ROMO1	-1.51742	5e-05	0.000197075
XLOC_036569	TMEM175	-1.51665	0.0003	0.00103446
XLOC_011051	AC025263.3,MYRFL,RAB3IP	-1.51401	0.0007	0.00222702
XLOC_033985	NDUFAF3	-1.51301	5e-05	0.000197075
XLOC_021766	LSMD1	-1.51198	5e-05	0.000197075
XLOC_021273	YPEL2	-1.51178	0.0001	0.000377778
XLOC_000042	PUSL1	-1.51121	5e-05	0.000197075
XLOC_031630	SALL4	-1.51033	0.0015	0.00442718
XLOC_033150	TXNRD2	-1.50936	5e-05	0.000197075
XLOC_008109	RHOD	-1.50912	5e-05	0.000197075
XLOC_006868	GRID1	-1.50903	0.0001	0.000377778
XLOC_014086	COL4A1	-1.50837	5e-05	0.000197075
XLOC_046315	TMED4	-1.5082	5e-05	0.000197075
XLOC_004101	S100A6	-1.50741	5e-05	0.000197075
XLOC_029261	REEP1	-1.5072	0.00755	0.0181388
XLOC_018248	SYNGR3	-1.50597	5e-05	0.000197075
XLOC_042197	SKIV2L	-1.50467	5e-05	0.000197075
XLOC_024541	CTC-260F20.3,NDUFA13,YJEFN3	-1.50447	5e-05	0.000197075
XLOC_033140	DGCR14	-1.50289	5e-05	0.000197075
XLOC_032279	AP000304.12,ATP5O,DONSON	-1.50234	5e-05	0.000197075
XLOC_003174	PPT1	-1.50098	5e-05	0.000197075
XLOC_045961	C7orf50	-1.50062	5e-05	0.000197075
XLOC_004981	HEATR1	-1.49898	5e-05	0.000197075
XLOC_059124	RPSAP15	-1.49775	5e-05	0.000197075
XLOC_015345	STXBP6	-1.49662	0.01165	0.0262471
XLOC_024086	FSTL3	-1.49556	5e-05	0.000197075
XLOC_003070	TMEM234	-1.49479	0.01595	0.0344833
XLOC_010038	TIMM8B	-1.49427	0.00275	0.00754328
XLOC_032281	CRYZL1	-1.49387	0.01295	0.0287989
XLOC_008788	HRAS	-1.49219	5e-05	0.000197075
XLOC_051310	AUH	-1.49174	5e-05	0.000197075
XLOC_033238	DERL3	-1.49095	5e-05	0.000197075
XLOC_051389	ANKS6	-1.49067	5e-05	0.000197075
XLOC_034361	ABHD10	-1.48917	5e-05	0.000197075
XLOC_012193	SPRYD3	-1.48905	5e-05	0.000197075
XLOC_039149	FAM105A	-1.48859	5e-05	0.000197075
XLOC_002631	DVL1	-1.48841	5e-05	0.000197075
XLOC_045908	PAXIP1-AS1	-1.4872	5e-05	0.000197075
XLOC_033518	Z83851.1	-1.48491	0.01775	0.0378626
XLOC_051781	NPDC1	-1.48223	5e-05	0.000197075
XLOC_034627	ACPL2	-1.48111	0.0078	0.0186473
XLOC_051478	TXN	-1.47999	5e-05	0.000197075
XLOC_024510	IFI30,PIK3R2	-1.47998	5e-05	0.000197075
XLOC_049563	BOP1	-1.47898	5e-05	0.000197075
XLOC_024741	TMEM147	-1.47885	5e-05	0.000197075
XLOC_035332	ACAA1	-1.47811	5e-05	0.000197075
XLOC_008116	RAD9A	-1.47749	0.00225	0.00630789
XLOC_010509	MGST1	-1.47686	5e-05	0.000197075
XLOC_002390	GALNT2	-1.47663	5e-05	0.000197075
XLOC_000684	HPDL	-1.47357	5e-05	0.000197075
XLOC_048642	ENTPD4,LOXL2	-1.47357	5e-05	0.000197075
XLOC_024322	SLC44A2	-1.47333	5e-05	0.000197075
XLOC_030886	KCNK15	-1.47246	0.01015	0.0233906
XLOC_007109	C10orf118	-1.47018	5e-05	0.000197075
XLOC_044360	SF3B5	-1.46834	5e-05	0.000197075
XLOC_002647	TMEM52	-1.46769	0.001	0.00308069
XLOC_044328	NHSL1	-1.46745	0.0144	0.031516
XLOC_022820	CASKIN2	-1.46716	0.00105	0.00321789
XLOC_000786	ZYG11B	-1.46549	5e-05	0.000197075
XLOC_038376	HPSE	-1.46547	5e-05	0.000197075
XLOC_047212	TMUB1	-1.4648	5e-05	0.000197075
XLOC_009769	PAK1	-1.46338	0.0018	0.0052001
XLOC_019346	TCEB2	-1.46096	5e-05	0.000197075
XLOC_029256	ST3GAL5	-1.4605	0.00135	0.00401625
XLOC_006986	MMS19	-1.46011	5e-05	0.000197075
XLOC_043397	HIST1H2BJ	-1.45944	5e-05	0.000197075
XLOC_016780	TPM1	-1.45869	5e-05	0.000197075
XLOC_023771	CDH2	-1.45865	5e-05	0.000197075
XLOC_024188	MPND	-1.45827	0.0011	0.00335641
XLOC_045379	LAMTOR4	-1.45765	5e-05	0.000197075
XLOC_022546	MRPL27	-1.45747	5e-05	0.000197075
XLOC_059400	RP11-453F18__B.1,RP11-512H23.2	-1.45441	5e-05	0.000197075
XLOC_058661	APOO	-1.4523	5e-05	0.000197075
XLOC_020041	GFOD2	-1.45043	5e-05	0.000197075
XLOC_041700	CLTB	-1.45042	5e-05	0.000197075
XLOC_050498	CDK9	-1.45042	5e-05	0.000197075
XLOC_016602	CASC4	-1.45032	5e-05	0.000197075
XLOC_015783	C14orf1	-1.44967	0.00025	0.000876646
XLOC_003132	MEAF6	-1.44921	5e-05	0.000197075
XLOC_009938	TMEM123	-1.44799	5e-05	0.000197075
XLOC_024325	QTRT1	-1.44607	5e-05	0.000197075
XLOC_028742	DTNB	-1.44462	5e-05	0.000197075
XLOC_034557	NUDT16	-1.44309	5e-05	0.000197075
XLOC_036294	RPL22L1	-1.44171	5e-05	0.000197075
XLOC_037759	ANKRD37	-1.4409	0.00745	0.0179371
XLOC_027525	SH3RF3	-1.4395	5e-05	0.000197075
XLOC_016022	C14orf2	-1.43897	5e-05	0.000197075
XLOC_033522	RNU6-513P,RRP7B	-1.43812	0.00015	0.000551578
XLOC_005560	BICC1	-1.43699	5e-05	0.000197075
XLOC_041407	SIL1	-1.4364	0.00015	0.000551578
XLOC_020046	CTC-479C5.12,CTRL,PSMB10	-1.43616	5e-05	0.000197075
XLOC_004104	S100A3	-1.43491	0.00785	0.0187588
XLOC_043381	HIST1H3G	-1.43384	5e-05	0.000197075
XLOC_000358	LYPLA2	-1.43315	5e-05	0.000197075
XLOC_035060	NCBP2-AS1,NCBP2-AS2	-1.43295	0.0006	0.00194033
XLOC_003739	SORT1	-1.43289	5e-05	0.000197075
XLOC_016804	SLC51B	-1.4324	5e-05	0.000197075
XLOC_042042	HIST1H3H	-1.4317	5e-05	0.000197075
XLOC_050643	RP11-611D20.2	-1.4316	0.0214	0.0446272
XLOC_022061	DHRS13	-1.42898	5e-05	0.000197075
XLOC_017848	LOXL1-AS1	-1.42878	0.0059	0.0146628
XLOC_042193	HSPA1B	-1.42818	5e-05	0.000197075
XLOC_009122	LGR4	-1.42735	5e-05	0.000197075
XLOC_045394	POP7	-1.4263	5e-05	0.000197075
XLOC_008196	FOLR1	-1.42566	5e-05	0.000197075
XLOC_045956	PDGFA	-1.42514	5e-05	0.000197075
XLOC_009560	FIBP	-1.42504	5e-05	0.000197075
XLOC_019261	JMJD8	-1.42214	5e-05	0.000197075
XLOC_007017	NDUFB8,SEC31B	-1.41809	5e-05	0.000197075
XLOC_013508	UPF3A	-1.41762	5e-05	0.000197075
XLOC_037147	ANXA3	-1.41571	5e-05	0.000197075
XLOC_036775	ANAPC4	-1.41546	5e-05	0.000197075
XLOC_019301	NME3	-1.41352	5e-05	0.000197075
XLOC_009573	RP11-867G23.4	-1.41195	0.01365	0.0301459
XLOC_020027	FHOD1	-1.411	5e-05	0.000197075
XLOC_033244	DDT	-1.4109	5e-05	0.000197075
XLOC_003245	EIF2B3	-1.41039	5e-05	0.000197075
XLOC_032533	ZDHHC8	-1.40978	0.00165	0.00482533
XLOC_048363	CYC1	-1.40938	5e-05	0.000197075
XLOC_048049	LAPTM4B	-1.40905	5e-05	0.000197075
XLOC_057391	WWC3	-1.40894	0.0068	0.0165682
XLOC_011578	EP400NL	-1.40836	0.0178	0.0379548
XLOC_047432	ZDHHC2	-1.40818	0.0112	0.0253815
XLOC_001614	ADAM15,DCST1	-1.40801	5e-05	0.000197075
XLOC_031532	RP11-445H22.3,RP11-445H22.4	-1.40776	0.00065	0.00208156
XLOC_050912	NOL6	-1.40767	5e-05	0.000197075
XLOC_033203	YDJC	-1.40662	5e-05	0.000197075
XLOC_049571	TONSL	-1.40591	5e-05	0.000197075
XLOC_020279	CYBA	-1.40512	5e-05	0.000197075
XLOC_004106	S100A16	-1.40468	5e-05	0.000197075
XLOC_028308	PNKD	-1.40426	0.00075	0.00236992
XLOC_033877	RPSA	-1.40327	5e-05	0.000197075
XLOC_021773	HES7	-1.40241	0.0007	0.00222702
XLOC_010762	COX14	-1.40204	5e-05	0.000197075
XLOC_006695	HERC4	-1.40185	5e-05	0.000197075
XLOC_019656	TUFM	-1.40152	5e-05	0.000197075
XLOC_059334	C1GALT1C1	-1.39976	5e-05	0.000197075
XLOC_059601	BCAP31	-1.39922	5e-05	0.000197075
XLOC_017159	MCTP2	-1.39896	5e-05	0.000197075
XLOC_046372	SEC61G	-1.39724	5e-05	0.000197075
XLOC_003084	TMEM54	-1.39647	5e-05	0.000197075
XLOC_021582	GPS1	-1.39432	5e-05	0.000197075
XLOC_037579	KIAA0922	-1.39432	0.00745	0.0179371
XLOC_031384	BCL2L1	-1.39426	5e-05	0.000197075
XLOC_021621	NXN	-1.39392	5e-05	0.000197075
XLOC_050645	EGFL7	-1.3929	5e-05	0.000197075
XLOC_027160	SPR	-1.39239	5e-05	0.000197075
XLOC_021573	ANAPC11,NPB	-1.39199	5e-05	0.000197075
XLOC_029524	AC017002.2	-1.39105	0.0009	0.00280039
XLOC_059354	THOC2	-1.39098	0.00135	0.00401625
XLOC_022538	PPP1R9B	-1.39094	5e-05	0.000197075
XLOC_020472	RANGRF	-1.39064	5e-05	0.000197075
XLOC_038569	AC004057.1	-1.38925	0.01225	0.0274002
XLOC_035908	ITGB5	-1.38776	5e-05	0.000197075
XLOC_025729	NDUFB7	-1.38736	5e-05	0.000197075
XLOC_008802	POLR2L	-1.38726	5e-05	0.000197075
XLOC_011200	MRPL42	-1.38548	5e-05	0.000197075
XLOC_017104	SEMA4B	-1.38345	5e-05	0.000197075
XLOC_018207	METRN	-1.38268	5e-05	0.000197075
XLOC_035464	DALRD3	-1.38191	0.0001	0.000377778
XLOC_035208	RFTN1	-1.37993	0.00045	0.00149634
XLOC_034011	SEMA3B	-1.37878	5e-05	0.000197075
XLOC_046305	POLD2	-1.37866	5e-05	0.000197075
XLOC_051586	ZBTB26	-1.37771	5e-05	0.000197075
XLOC_050628	PPP1R26	-1.37724	5e-05	0.000197075
XLOC_032714	AP000350.10,MIF,SLC2A11	-1.37715	5e-05	0.000197075
XLOC_037864	AL590235.1,LRPAP1	-1.37601	5e-05	0.000197075
XLOC_030868	L3MBTL1	-1.37489	0.00375	0.00987697
XLOC_046831	PUS7	-1.37382	5e-05	0.000197075
XLOC_005861	EXOC6	-1.3737	0.00825	0.0195892
XLOC_003257	PRDX1	-1.37369	5e-05	0.000197075
XLOC_020285	APRT	-1.37326	5e-05	0.000197075
XLOC_002524	SCCPDH	-1.37277	5e-05	0.000197075
XLOC_014110	GRTP1	-1.37201	5e-05	0.000197075
XLOC_050603	RPL7A	-1.36972	5e-05	0.000197075
XLOC_033122	BID	-1.36823	5e-05	0.000197075
XLOC_029422	MGAT4A	-1.36738	5e-05	0.000197075
XLOC_007677	C11orf74	-1.36625	0.00215	0.00606555
XLOC_020937	PSMB3	-1.36477	5e-05	0.000197075
XLOC_032426	LINC00162	-1.36466	0.00265	0.00730481
XLOC_021412	SOX9	-1.36439	5e-05	0.000197075
XLOC_028512	GPC1	-1.36439	5e-05	0.000197075
XLOC_018967	RLTPR	-1.36421	0.0047	0.0120252
XLOC_042918	MYB	-1.3638	5e-05	0.000197075
XLOC_021494	MGAT5B	-1.36253	0.0001	0.000377778
XLOC_026187	PAFAH1B3	-1.36223	5e-05	0.000197075
XLOC_001803	UCK2	-1.36093	5e-05	0.000197075
XLOC_032750	CRYBB2P1	-1.3605	5e-05	0.000197075
XLOC_024502	CCDC124	-1.36031	5e-05	0.000197075
XLOC_022186	MMP28	-1.35979	5e-05	0.000197075
XLOC_039874	PRRC1	-1.35936	5e-05	0.000197075
XLOC_051451	AL162389.1	-1.35895	0.0004	0.00134568
XLOC_041477	PPP2R2B	-1.35645	5e-05	0.000197075
XLOC_014355	MRPL52	-1.35611	5e-05	0.000197075
XLOC_047643	ADAM9	-1.35593	5e-05	0.000197075
XLOC_013794	SUCLA2	-1.35525	5e-05	0.000197075
XLOC_018243	NDUFB10	-1.35441	5e-05	0.000197075
XLOC_003516	PIGK	-1.35342	5e-05	0.000197075
XLOC_009707	COA4	-1.35285	5e-05	0.000197075
XLOC_024656	CCNE1	-1.35272	5e-05	0.000197075
XLOC_031918	SMIM11	-1.35266	5e-05	0.000197075
XLOC_019228	CPNE7	-1.35235	0.00015	0.000551578
XLOC_025553	SH2D3A	-1.35149	5e-05	0.000197075
XLOC_048334	LY6E	-1.35037	5e-05	0.000197075
XLOC_008060	MALAT1	-1.3498	5e-05	0.000197075
XLOC_044132	CDK19	-1.34936	0.00015	0.000551578
XLOC_028426	PTMA	-1.34887	5e-05	0.000197075
XLOC_045172	CLDN4	-1.34865	5e-05	0.000197075
XLOC_043737	SLC35B2	-1.34846	5e-05	0.000197075
XLOC_050685	MRPL41	-1.34726	5e-05	0.000197075
XLOC_044903	BLVRA	-1.34591	5e-05	0.000197075
XLOC_024486	MRPL34	-1.34393	5e-05	0.000197075
XLOC_005761	FAM213A	-1.34355	5e-05	0.000197075
XLOC_010223	RPUSD4	-1.34231	5e-05	0.000197075
XLOC_057939	PGK1	-1.34186	5e-05	0.000197075
XLOC_015994	HSP90AA1	-1.34164	5e-05	0.000197075
XLOC_045457	CDHR3	-1.34136	0.0053	0.0134009
XLOC_050679	NELFB	-1.34042	5e-05	0.000197075
XLOC_046179	CPVL	-1.33905	5e-05	0.000197075
XLOC_035402	TMEM158	-1.33868	0.0005	0.00164742
XLOC_015717	MAP3K9	-1.33826	5e-05	0.000197075
XLOC_011827	HIST4H4	-1.33818	5e-05	0.000197075
XLOC_023084	NAPG	-1.3374	5e-05	0.000197075
XLOC_031744	RGS19	-1.33677	0.0003	0.00103446
XLOC_007320	MRPL23	-1.33591	5e-05	0.000197075
XLOC_010473	APOLD1,DDX47	-1.33518	5e-05	0.000197075
XLOC_046699	PON2	-1.33502	5e-05	0.000197075
XLOC_022522	PHB	-1.3349	5e-05	0.000197075
XLOC_012508	C12orf50	-1.33387	0.00025	0.000876646
XLOC_029248	GGCX	-1.33323	0.00275	0.00754328
XLOC_009266	NUP160	-1.3332	5e-05	0.000197075
XLOC_019316	NTHL1	-1.33317	0.00225	0.00630789
XLOC_027200	POLE4	-1.33224	5e-05	0.000197075
XLOC_038590	C4orf3	-1.33178	0.0006	0.00194033
XLOC_004196	MRPL24	-1.33111	5e-05	0.000197075
XLOC_005950	DPCD	-1.33111	5e-05	0.000197075
XLOC_003217	HYI	-1.32883	5e-05	0.000197075
XLOC_018271	C16orf59	-1.32816	5e-05	0.000197075
XLOC_003935	GPR89A	-1.32681	0.00225	0.00630789
XLOC_035452	UQCRC1	-1.32646	5e-05	0.000197075
XLOC_048231	SQLE	-1.3258	5e-05	0.000197075
XLOC_043377	HIST1H2BG	-1.32521	5e-05	0.000197075
XLOC_033597	MAPK11	-1.32504	5e-05	0.000197075
XLOC_023947	LMAN1	-1.32472	5e-05	0.000197075
XLOC_008330	TMEM126A	-1.32404	5e-05	0.000197075
XLOC_024821	MRPS12	-1.32382	5e-05	0.000197075
XLOC_015504	POLE2	-1.32377	0.00045	0.00149634
XLOC_027061	B3GNT2	-1.32355	5e-05	0.000197075
XLOC_050068	GDA	-1.32239	5e-05	0.000197075
XLOC_022824	GALK1	-1.32217	5e-05	0.000197075
XLOC_051801	C9orf37	-1.32144	0.0002	0.000715675
XLOC_000189	VPS13D	-1.32132	0.00135	0.00401625
XLOC_004167	KIAA0907	-1.32109	5e-05	0.000197075
XLOC_011458	MLEC	-1.32024	5e-05	0.000197075
XLOC_024811	FAM98C	-1.32002	0.00025	0.000876646
XLOC_057626	CHST7	-1.31997	5e-05	0.000197075
XLOC_026416	CTU1	-1.31974	0.00025	0.000876646
XLOC_025449	PLEKHJ1	-1.31902	0.0001	0.000377778
XLOC_035378	POMGNT2	-1.31876	5e-05	0.000197075
XLOC_031163	CENPB	-1.31806	5e-05	0.000197075
XLOC_024420	PKN1	-1.31765	5e-05	0.000197075
XLOC_024693	LRP3	-1.31746	5e-05	0.000197075
XLOC_005192	ECHDC3	-1.31731	5e-05	0.000197075
XLOC_016984	TMED3	-1.31675	5e-05	0.000197075
XLOC_050607	CACFD1	-1.31665	0.00165	0.00482533
XLOC_058307	SMIM10	-1.316	5e-05	0.000197075
XLOC_051245	TLE1	-1.31483	5e-05	0.000197075
XLOC_031505	CHD6	-1.31447	5e-05	0.000197075
XLOC_057937	COX7B	-1.31432	5e-05	0.000197075
XLOC_001845	ATP1B1	-1.31427	5e-05	0.000197075
XLOC_016666	SLC27A2	-1.31415	0.00025	0.000876646
XLOC_008123	GSTP1	-1.31322	5e-05	0.000197075
XLOC_023911	CCDC68	-1.31298	5e-05	0.000197075
XLOC_024230	CRB3	-1.31276	0.0002	0.000715675
XLOC_023889	CXXC1	-1.31237	5e-05	0.000197075
XLOC_024765	TBCB	-1.31187	5e-05	0.000197075
XLOC_026143	SERTAD3	-1.3113	5e-05	0.000197075
XLOC_007746	ZNF408	-1.31113	0.00035	0.00119
XLOC_043719	DNPH1	-1.31093	5e-05	0.000197075
XLOC_050550	PRRX2	-1.3106	0.00015	0.000551578
XLOC_025650	DOCK6	-1.31036	0.00125	0.00375571
XLOC_018190	DECR2,NME4	-1.31028	5e-05	0.000197075
XLOC_032899	PDXP,SH3BP1	-1.30901	5e-05	0.000197075
XLOC_017477	RHOV	-1.30795	5e-05	0.000197075
XLOC_024107	HMHA1	-1.30746	5e-05	0.000197075
XLOC_006759	P4HA1	-1.30703	5e-05	0.000197075
XLOC_024108	GPX4	-1.30625	5e-05	0.000197075
XLOC_024437	SYDE1	-1.30553	0.0011	0.00335641
XLOC_003659	CNN3	-1.30427	5e-05	0.000197075
XLOC_020197	C16orf46,GCSH	-1.30407	5e-05	0.000197075
XLOC_024492	SLC27A1	-1.30386	0.00115	0.00349088
XLOC_025820	FKBP8	-1.30284	5e-05	0.000197075
XLOC_015968	SLC25A29	-1.30267	0.0006	0.00194033
XLOC_018796	HEATR3	-1.30023	0.0028	0.0076579
XLOC_014609	KTN1	-1.30022	5e-05	0.000197075
XLOC_031395	C20orf112	-1.29926	5e-05	0.000197075
XLOC_004177	C1orf85	-1.29886	5e-05	0.000197075
XLOC_051627	FAM129B	-1.29862	5e-05	0.000197075
XLOC_018259	RAB26	-1.29837	5e-05	0.000197075
XLOC_010907	MYL6,MYL6B	-1.29804	5e-05	0.000197075
XLOC_045957	PRKAR1B	-1.29798	0.00475	0.0121476
XLOC_001613	ZBTB7B	-1.29774	5e-05	0.000197075
XLOC_040132	GM2A	-1.29758	5e-05	0.000197075
XLOC_024272	2015-03-02	-1.29738	0.0005	0.00164742
XLOC_027247	TMSB10	-1.29701	5e-05	0.000197075
XLOC_034101	PTPRG	-1.29636	5e-05	0.000197075
XLOC_005821	STAMBPL1	-1.29635	0.0003	0.00103446
XLOC_034037	GLYCTK	-1.29576	0.0207	0.0433047
XLOC_000176	FBXO6	-1.29573	5e-05	0.000197075
XLOC_009593	PC	-1.29529	5e-05	0.000197075
XLOC_021706	SLC25A11	-1.29509	5e-05	0.000197075
XLOC_001657	APOA1BP	-1.29508	5e-05	0.000197075
XLOC_044031	MDN1	-1.29499	0.00175	0.00508059
XLOC_024746	COX6B1	-1.29441	5e-05	0.000197075
XLOC_002366	OBSCN	-1.29421	0.00115	0.00349088
XLOC_019730	PRSS53,RP11-196G11.1,VKORC1	-1.29392	5e-05	0.000197075
XLOC_034093	KCTD6	-1.29379	5e-05	0.000197075
XLOC_025425	GAMT	-1.29355	5e-05	0.000197075
XLOC_013048	GTF3A	-1.29352	5e-05	0.000197075
XLOC_028983	PSME4	-1.29328	5e-05	0.000197075
XLOC_009564	EIF1AD	-1.29309	0.0001	0.000377778
XLOC_024427	ZNF333	-1.29218	0.0014	0.00414955
XLOC_007288	TALDO1	-1.29217	5e-05	0.000197075
XLOC_000368	NIPAL3	-1.29203	5e-05	0.000197075
XLOC_021934	B9D1	-1.29174	5e-05	0.000197075
XLOC_012733	DDX54	-1.2914	5e-05	0.000197075
XLOC_032949	ADSL	-1.29136	5e-05	0.000197075
XLOC_035254	TOP2B	-1.28984	5e-05	0.000197075
XLOC_015776	TMED10	-1.28927	5e-05	0.000197075
XLOC_050496	STXBP1	-1.289	0.0233	0.0479547
XLOC_032070	PRMT2	-1.28883	5e-05	0.000197075
XLOC_010709	TMEM106C	-1.28682	5e-05	0.000197075
XLOC_012190	KRT8	-1.28548	5e-05	0.000197075
XLOC_007146	PRDX3	-1.28544	5e-05	0.000197075
XLOC_022410	SLC25A39	-1.28467	5e-05	0.000197075
XLOC_008234	PAAF1	-1.28439	0.0001	0.000377778
XLOC_019321	RP11-304L19.5	-1.28362	5e-05	0.000197075
XLOC_019951	PLLP	-1.2832	5e-05	0.000197075
XLOC_042334	PRICKLE4,TOMM6	-1.28277	5e-05	0.000197075
XLOC_037756	SLC25A4	-1.28191	5e-05	0.000197075
XLOC_001372	RP11-640M9.2	-1.28147	5e-05	0.000197075
XLOC_043919	SLC17A5	-1.2805	0.0001	0.000377778
XLOC_013570	MICU2	-1.28045	5e-05	0.000197075
XLOC_007890	RTN4RL2	-1.28005	0.01715	0.0367158
XLOC_011863	LDHB	-1.27921	5e-05	0.000197075
XLOC_034613	MRPS22	-1.27847	5e-05	0.000197075
XLOC_038191	IGFBP7	-1.27847	5e-05	0.000197075
XLOC_025830	TMEM161A	-1.27813	5e-05	0.000197075
XLOC_014207	ARHGEF40	-1.27757	0.001	0.00308069
XLOC_048373	SLC52A2	-1.27629	5e-05	0.000197075
XLOC_031460	RP5-977B1.11	-1.27609	0.0052	0.0131779
XLOC_000118	PARK7	-1.27594	5e-05	0.000197075
XLOC_005995	GSTO1	-1.27345	5e-05	0.000197075
XLOC_022341	NT5C3B	-1.2733	5e-05	0.000197075
XLOC_031327	NAPB	-1.27283	5e-05	0.000197075
XLOC_022963	RAB40B	-1.27142	0.00075	0.00236992
XLOC_042950	ABRACL	-1.27136	5e-05	0.000197075
XLOC_042045	HIST1H2BN	-1.27129	5e-05	0.000197075
XLOC_042046	HIST1H2AL	-1.27104	5e-05	0.000197075
XLOC_020087	PDXDC2P,RP11-419C5.2	-1.27054	5e-05	0.000197075
XLOC_009548	LTBP3	-1.27036	5e-05	0.000197075
XLOC_046772	EPHB4	-1.27034	5e-05	0.000197075
XLOC_020393	PSMB6	-1.2703	5e-05	0.000197075
XLOC_031161	C20orf27	-1.26881	5e-05	0.000197075
XLOC_051778	CLIC3	-1.26831	5e-05	0.000197075
XLOC_001908	CACYBP	-1.26698	0.0001	0.000377778
XLOC_050760	TMEM261	-1.26649	0.0009	0.00280039
XLOC_022471	OSBPL7	-1.26647	0.00035	0.00119
XLOC_033595	TUBGCP6	-1.26528	5e-05	0.000197075
XLOC_048954	ASPH	-1.26458	5e-05	0.000197075
XLOC_026046	POLR2I	-1.26445	5e-05	0.000197075
XLOC_044590	NUDT1	-1.26406	5e-05	0.000197075
XLOC_024802	C19orf33,CTB-102L5.4,SPINT2	-1.26368	5e-05	0.000197075
XLOC_004205	ETV3	-1.26155	5e-05	0.000197075
XLOC_000790	SCP2	-1.26113	5e-05	0.000197075
XLOC_003611	TGFBR3	-1.26077	0.00075	0.00236992
XLOC_001519	PSMB4	-1.26035	5e-05	0.000197075
XLOC_032257	URB1	-1.26028	5e-05	0.000197075
XLOC_002107	TIMM17A	-1.26002	5e-05	0.000197075
XLOC_024168	AC005786.7	-1.25986	5e-05	0.000197075
XLOC_040389	LINC00847	-1.25957	0.0036	0.00954708
XLOC_022163	NLE1	-1.25921	5e-05	0.000197075
XLOC_024761	SDHAF1	-1.25897	5e-05	0.000197075
XLOC_031520	JPH2	-1.25824	5e-05	0.000197075
XLOC_043927	COX7A2	-1.25824	5e-05	0.000197075
XLOC_009472	C11orf48,INTS5,RP11-831H9.11	-1.25802	5e-05	0.000197075
XLOC_043699	CCND3	-1.25754	5e-05	0.000197075
XLOC_019380	TRAP1	-1.25686	5e-05	0.000197075
XLOC_019723	BCL7C	-1.25683	5e-05	0.000197075
XLOC_010133	USP2	-1.25666	0.00055	0.00179839
XLOC_003211	EBNA1BP2	-1.25665	5e-05	0.000197075
XLOC_026504	LENG1	-1.25647	0.0012	0.00362397
XLOC_005903	ZDHHC16	-1.25601	5e-05	0.000197075
XLOC_010367	TPI1	-1.25592	5e-05	0.000197075
XLOC_057706	GAGE12H	-1.25578	5e-05	0.000197075
XLOC_006739	PCBD1	-1.2553	5e-05	0.000197075
XLOC_015188	C14orf80,CRIP1	-1.25527	5e-05	0.000197075
XLOC_021209	NME1,NME1-NME2,NME2	-1.25522	5e-05	0.000197075
XLOC_048213	WDYHV1	-1.25496	0.00075	0.00236992
XLOC_014585	PSMC6	-1.25398	5e-05	0.000197075
XLOC_032419	SUMO3	-1.25357	5e-05	0.000197075
XLOC_009512	BAD	-1.25303	5e-05	0.000197075
XLOC_024097	CFD	-1.25301	5e-05	0.000197075
XLOC_032018	C21orf33	-1.2526	5e-05	0.000197075
XLOC_019212	TRAPPC2L	-1.25227	5e-05	0.000197075
XLOC_029166	BOLA3	-1.25084	5e-05	0.000197075
XLOC_051582	PDCL	-1.2505	5e-05	0.000197075
XLOC_024722	SCN1B	-1.25035	0.0044	0.0113224
XLOC_017724	RP11-244F12.2	-1.25028	0.0112	0.0253815
XLOC_020205	MPHOSPH6	-1.25019	0.0005	0.00164742
XLOC_044295	AHI1	-1.25005	5e-05	0.000197075
XLOC_012760	C12orf49	-1.2485	5e-05	0.000197075
XLOC_009576	RIN1	-1.24802	5e-05	0.000197075
XLOC_008296	USP35	-1.24795	5e-05	0.000197075
XLOC_026263	SNRPD2	-1.24594	5e-05	0.000197075
XLOC_046736	ATP5J2,ATP5J2-PTCD1,PTCD1	-1.24543	0.0001	0.000377778
XLOC_022044	UNC119	-1.24503	0.00515	0.013063
XLOC_033236	CHCHD10	-1.24499	5e-05	0.000197075
XLOC_028515	RNPEPL1	-1.24494	0.003	0.00815306
XLOC_001822	POU2F1	-1.2445	5e-05	0.000197075
XLOC_019045	DHODH	-1.24441	0.00375	0.00987697
XLOC_002283	IARS2	-1.24431	5e-05	0.000197075
XLOC_028453	DGKD	-1.24424	5e-05	0.000197075
XLOC_021063	G6PC3	-1.24348	5e-05	0.000197075
XLOC_051660	ZDHHC12	-1.243	5e-05	0.000197075
XLOC_035651	SHQ1	-1.24197	0.00865	0.0203832
XLOC_033674	BRK1	-1.24095	5e-05	0.000197075
XLOC_051787	LRRC26,TMEM210	-1.2409	0.00535	0.013506
XLOC_001890	PRDX6	-1.24071	5e-05	0.000197075
XLOC_037483	MGST2	-1.23938	5e-05	0.000197075
XLOC_043548	LSM2	-1.23894	5e-05	0.000197075
XLOC_009513	TRMT112	-1.23872	5e-05	0.000197075
XLOC_006730	PPA1	-1.23785	5e-05	0.000197075
XLOC_046320	MYO1G	-1.23729	5e-05	0.000197075
XLOC_046653	SRI	-1.23686	5e-05	0.000197075
XLOC_058500	FUNDC2	-1.23653	5e-05	0.000197075
XLOC_022046	ALDOC	-1.23646	0.00035	0.00119
XLOC_028846	AC007401.2,FEZ2	-1.23622	5e-05	0.000197075
XLOC_058736	CXorf38	-1.23616	0.0001	0.000377778
XLOC_033142	SLC25A1	-1.23538	5e-05	0.000197075
XLOC_003368	DHCR24	-1.23505	5e-05	0.000197075
XLOC_018246	AC005606.1,TBL3	-1.23477	5e-05	0.000197075
XLOC_046048	NDUFA4	-1.23456	5e-05	0.000197075
XLOC_046763	PPP1R35	-1.23444	5e-05	0.000197075
XLOC_016906	CLK3	-1.23416	5e-05	0.000197075
XLOC_058161	PLS3	-1.23411	5e-05	0.000197075
XLOC_047985	DECR1	-1.23379	0.00015	0.000551578
XLOC_006453	ITGB1	-1.23377	5e-05	0.000197075
XLOC_033025	FLJ27365	-1.23293	0.00055	0.00179839
XLOC_024214	HSD11B1L,RPL36	-1.23286	5e-05	0.000197075
XLOC_015996	CINP	-1.23094	5e-05	0.000197075
XLOC_026627	CHMP2A	-1.2304	5e-05	0.000197075
XLOC_033547	PHF21B	-1.22998	0.01955	0.0411761
XLOC_007756	NDUFS3,PTPMT1	-1.22964	5e-05	0.000197075
XLOC_000040	B3GALT6	-1.22908	0.0006	0.00194033
XLOC_029958	ATP5G3	-1.22872	5e-05	0.000197075
XLOC_006120	PLEKHA1	-1.22872	0.0003	0.00103446
XLOC_014072	ARGLU1	-1.22817	0.00065	0.00208156
XLOC_051679	PTGES	-1.22814	5e-05	0.000197075
XLOC_021768	KCNAB3,RP11-1099M24.7,TRAPPC1	-1.22788	0.0003	0.00103446
XLOC_021103	CRHR1	-1.22782	0.0002	0.000715675
XLOC_024835	TIMM50	-1.22726	5e-05	0.000197075
XLOC_032064	YBEY	-1.2268	5e-05	0.000197075
XLOC_041728	NHP2	-1.22664	5e-05	0.000197075
XLOC_024062	PQLC1	-1.22626	5e-05	0.000197075
XLOC_010246	NFRKB	-1.22606	0.0003	0.00103446
XLOC_026422	CLDND2,CTD-2616J11.11,ETFB	-1.22604	5e-05	0.000197075
XLOC_016448	KLF13	-1.22567	0.0021	0.00594097
XLOC_040227	WWC1	-1.22564	5e-05	0.000197075
XLOC_028438	EIF4E2	-1.22562	5e-05	0.000197075
XLOC_003563	C1orf52	-1.22497	0.00065	0.00208156
XLOC_025581	CD320,NDUFA7	-1.22484	5e-05	0.000197075
XLOC_050897	NDUFB6	-1.2244	0.0004	0.00134568
XLOC_030462	MYEOV2	-1.22386	5e-05	0.000197075
XLOC_038777	LRBA	-1.22373	0.0005	0.00164742
XLOC_028686	LAPTM4A	-1.22113	5e-05	0.000197075
XLOC_032338	BRWD1	-1.22102	5e-05	0.000197075
XLOC_020435	EIF5A	-1.22064	5e-05	0.000197075
XLOC_027165	CCT7	-1.21952	5e-05	0.000197075
XLOC_017746	SPG21	-1.21901	5e-05	0.000197075
XLOC_015932	SNHG10	-1.21827	0.00275	0.00754328
XLOC_025510	C19orf10	-1.21676	5e-05	0.000197075
XLOC_034501	CHCHD6	-1.21628	5e-05	0.000197075
XLOC_035456	NCKIPSD	-1.21599	5e-05	0.000197075
XLOC_021721	C1QBP,DHX33	-1.2152	5e-05	0.000197075
XLOC_013919	COMMD6	-1.21488	0.0002	0.000715675
XLOC_016597	HYPK,SERF2	-1.21236	5e-05	0.000197075
XLOC_049833	TESK1	-1.21236	0.0054	0.0136077
XLOC_044797	PRR15	-1.21235	0.01875	0.0396779
XLOC_044164	HDAC2	-1.21187	5e-05	0.000197075
XLOC_007953	TMEM109	-1.21145	5e-05	0.000197075
XLOC_051629	PTRH1	-1.21063	5e-05	0.000197075
XLOC_017677	ADAM10	-1.21053	5e-05	0.000197075
XLOC_004058	MRPL9	-1.21037	5e-05	0.000197075
XLOC_008804	CHID1	-1.20995	5e-05	0.000197075
XLOC_058921	FAM120C	-1.20976	0.00045	0.00149634
XLOC_022510	SNF8	-1.20823	5e-05	0.000197075
XLOC_032391	CSTB	-1.20806	5e-05	0.000197075
XLOC_058117	TMEM164	-1.20743	5e-05	0.000197075
XLOC_045475	DLD	-1.20705	5e-05	0.000197075
XLOC_041264	PPIC	-1.20696	0.00325	0.00874327
XLOC_019630	GTF3C1	-1.20689	0.0001	0.000377778
XLOC_002295	2015-03-01	-1.20652	5e-05	0.000197075
XLOC_011924	TMTC1	-1.20567	5e-05	0.000197075
XLOC_011302	C12orf75	-1.20452	5e-05	0.000197075
XLOC_012308	LRIG3	-1.2043	0.0025	0.00693748
XLOC_042041	HIST1H2AI	-1.20144	5e-05	0.000197075
XLOC_022929	OXLD1	-1.20055	0.00195	0.00557157
XLOC_021868	RP11-138I1.4	-1.20041	5e-05	0.000197075
XLOC_010832	PFDN5	-1.19968	5e-05	0.000197075
XLOC_049216	UQCRB	-1.19948	5e-05	0.000197075
XLOC_002189	C4BPB	-1.19929	5e-05	0.000197075
XLOC_038781	SH3D19	-1.19867	0.0077	0.0184437
XLOC_041306	FBN2	-1.19766	5e-05	0.000197075
XLOC_041347	CDKN2AIPNL	-1.19737	5e-05	0.000197075
XLOC_041802	WRNIP1	-1.19733	5e-05	0.000197075
XLOC_010125	DPAGT1	-1.19709	5e-05	0.000197075
XLOC_001583	SLC27A3	-1.19708	5e-05	0.000197075
XLOC_024252	C19orf59,CTD-3214H19.16,TRAPPC5	-1.19695	5e-05	0.000197075
XLOC_019954	DOK4	-1.19567	5e-05	0.000197075
XLOC_040346	RP11-423H2.1,RP11-423H2.3	-1.19522	5e-05	0.000197075
XLOC_025038	FTL	-1.195	5e-05	0.000197075
XLOC_036589	C4orf48	-1.19478	0.00385	0.0100976
XLOC_017116	IQGAP1	-1.19459	5e-05	0.000197075
XLOC_028112	HSPE1,HSPE1-MOB4,MOB4	-1.19414	5e-05	0.000197075
XLOC_020016	NAE1	-1.19388	5e-05	0.000197075
XLOC_048226	NDUFB9	-1.19387	5e-05	0.000197075
XLOC_039917	UQCRQ	-1.19285	5e-05	0.000197075
XLOC_041344	VDAC1	-1.19252	5e-05	0.000197075
XLOC_051694	UCK1	-1.19193	0.00065	0.00208156
XLOC_029398	ANKRD23,ANKRD39	-1.19164	5e-05	0.000197075
XLOC_049633	CD274	-1.19076	0.0149	0.0324706
XLOC_017865	ULK3	-1.19011	5e-05	0.000197075
XLOC_011961	PKP2	-1.1894	0.0121	0.0271189
XLOC_007493	PARVA	-1.18932	5e-05	0.000197075
XLOC_011729	MFAP5	-1.18928	5e-05	0.000197075
XLOC_008825	H19	-1.18846	5e-05	0.000197075
XLOC_021192	XYLT2	-1.18838	0.00135	0.00401625
XLOC_004737	BATF3	-1.18785	0.00735	0.0177268
XLOC_040276	BNIP1	-1.18745	5e-05	0.000197075
XLOC_000897	AK4	-1.18732	5e-05	0.000197075
XLOC_022938	PCYT2	-1.18723	0.00225	0.00630789
XLOC_022218	SYNRG	-1.18624	5e-05	0.000197075
XLOC_046299	MRPS24,URGCP,URGCP-MRPS24	-1.18614	5e-05	0.000197075
XLOC_019263	FBXL16	-1.18542	0.01315	0.0291741
XLOC_002348	ADCK3	-1.18534	5e-05	0.000197075
XLOC_028369	ACSL3	-1.18504	5e-05	0.000197075
XLOC_044564	FAM20C	-1.18409	0.0059	0.0146628
XLOC_030783	PROCR	-1.18394	5e-05	0.000197075
XLOC_004520	TPR	-1.1839	0.0193	0.0406879
XLOC_010823	IGFBP6	-1.18355	5e-05	0.000197075
XLOC_048374	ADCK5	-1.1832	0.00915	0.0213812
XLOC_005763	TSPAN14	-1.18289	0.002	0.00569697
XLOC_026956	CAMKMT	-1.1828	0.00125	0.00375571
XLOC_042744	SMPD2	-1.18235	5e-05	0.000197075
XLOC_023226	DSG2	-1.18066	5e-05	0.000197075
XLOC_045184	GTF2I	-1.18043	5e-05	0.000197075
XLOC_012420	ZFC3H1	-1.17931	0.0001	0.000377778
XLOC_009599	PPP1CA	-1.17873	5e-05	0.000197075
XLOC_017652	PRTG	-1.17864	0.01055	0.0241532
XLOC_031097	LIME1,RP4-583P15.14,RP4-583P15.15,SLC2A4RG,ZGPAT	-1.17846	5e-05	0.000197075
XLOC_041092	GLRX	-1.17842	5e-05	0.000197075
XLOC_002613	NOC2L	-1.1776	5e-05	0.000197075
XLOC_021237	NOG	-1.17751	5e-05	0.000197075
XLOC_033534	TTLL12	-1.17725	5e-05	0.000197075
XLOC_038703	MGARP,NDUFC1	-1.17723	5e-05	0.000197075
XLOC_034592	PCCB	-1.17644	5e-05	0.000197075
XLOC_050473	RABEPK	-1.17644	5e-05	0.000197075
XLOC_012089	AC073610.5,ARF3,FKBP11,RP11-302B13.5	-1.17563	5e-05	0.000197075
XLOC_045927	NOM1	-1.1754	5e-05	0.000197075
XLOC_000400	ZNF593	-1.17446	5e-05	0.000197075
XLOC_031410	PXMP4	-1.17436	0.00125	0.00375571
XLOC_016545	GCHFR	-1.17429	5e-05	0.000197075
XLOC_045896	LINC01003	-1.17425	5e-05	0.000197075
XLOC_009786	GAB2	-1.17418	0.00395	0.0103163
XLOC_035766	RPL24	-1.17404	5e-05	0.000197075
XLOC_049515	JRK	-1.17362	0.001	0.00308069
XLOC_039378	GPX8	-1.17205	5e-05	0.000197075
XLOC_033285	TPST2	-1.17181	0.00155	0.00456151
XLOC_016847	PAQR5	-1.17166	0.00345	0.00920604
XLOC_050538	RP11-247A12.2,RP11-247A12.8	-1.17153	5e-05	0.000197075
XLOC_025646	YIPF2	-1.17086	5e-05	0.000197075
XLOC_033825	CRTAP	-1.17031	5e-05	0.000197075
XLOC_008122	AIP	-1.17024	5e-05	0.000197075
XLOC_025471	TLE2	-1.17011	5e-05	0.000197075
XLOC_019147	WFDC1	-1.17001	5e-05	0.000197075
XLOC_002937	FUCA1	-1.16962	5e-05	0.000197075
XLOC_000718	CMPK1	-1.16909	5e-05	0.000197075
XLOC_007716	EXT2	-1.16849	5e-05	0.000197075
XLOC_037263	METAP1	-1.16815	5e-05	0.000197075
XLOC_034087	FLNB	-1.16813	5e-05	0.000197075
XLOC_001745	SDHC	-1.16798	5e-05	0.000197075
XLOC_002388	URB2	-1.16769	5e-05	0.000197075
XLOC_011579	NOC4L	-1.16762	5e-05	0.000197075
XLOC_050956	STOML2	-1.16712	5e-05	0.000197075
XLOC_007278	PTDSS2	-1.16699	5e-05	0.000197075
XLOC_044515	RNASET2,RP11-514O12.4,RPS6KA2	-1.16684	5e-05	0.000197075
XLOC_059253	COL4A6	-1.16665	0.0101	0.0232946
XLOC_021587	SLC16A3	-1.16649	5e-05	0.000197075
XLOC_008163	CTTN	-1.16644	5e-05	0.000197075
XLOC_018941	CKLF,CKLF-CMTM1,CMTM1	-1.16632	5e-05	0.000197075
XLOC_006903	LIPA	-1.16628	5e-05	0.000197075
XLOC_039053	SDHA	-1.16588	5e-05	0.000197075
XLOC_032703	BCR	-1.16565	5e-05	0.000197075
XLOC_011429	PEBP1	-1.16519	5e-05	0.000197075
XLOC_020013	CMTM4	-1.16366	5e-05	0.000197075
XLOC_059006	SNX12	-1.16355	5e-05	0.000197075
XLOC_010352	SCARNA10	-1.16276	5e-05	0.000197075
XLOC_031540	SLPI	-1.16237	5e-05	0.000197075
XLOC_007295	CD151	-1.16117	5e-05	0.000197075
XLOC_050499	FPGS	-1.15907	5e-05	0.000197075
XLOC_007655	CAT	-1.15893	5e-05	0.000197075
XLOC_018508	UBFD1	-1.15881	0.0006	0.00194033
XLOC_035875	FSTL1	-1.15808	5e-05	0.000197075
XLOC_043660	BTBD9	-1.15802	0.01175	0.0264511
XLOC_041319	P4HA2	-1.15733	5e-05	0.000197075
XLOC_018177	MPG	-1.15645	5e-05	0.000197075
XLOC_032793	UQCR10	-1.15354	5e-05	0.000197075
XLOC_021452	MRPS7	-1.15275	5e-05	0.000197075
XLOC_059010	ZMYM3	-1.15262	0.0035	0.00932389
XLOC_007702	TTC17	-1.15253	0.0002	0.000715675
XLOC_017633	MYO5C	-1.15253	0.00965	0.0223581
XLOC_019256	C16orf13	-1.1525	5e-05	0.000197075
XLOC_008057	FRMD8	-1.1525	0.0004	0.00134568
XLOC_049581	RPL8	-1.15161	5e-05	0.000197075
XLOC_025492	EEF2	-1.15059	5e-05	0.000197075
XLOC_004279	PVRL4	-1.1501	5e-05	0.000197075
XLOC_018948	PDP2	-1.14961	0.00025	0.000876646
XLOC_009693	CLPB	-1.14914	5e-05	0.000197075
XLOC_043736	MRPL14	-1.14908	5e-05	0.000197075
XLOC_033028	TTC38	-1.14896	5e-05	0.000197075
XLOC_018209	HAGHL	-1.14742	5e-05	0.000197075
XLOC_028100	SLC39A10	-1.14703	5e-05	0.000197075
XLOC_041540	ATOX1	-1.1469	0.0014	0.00414955
XLOC_045303	GNG11	-1.14687	5e-05	0.000197075
XLOC_028264	SPAG16	-1.14672	0.00075	0.00236992
XLOC_032574	TMEM191C	-1.14668	0.0132	0.0292734
XLOC_036283	RP11-362K14.5	-1.14558	5e-05	0.000197075
XLOC_032273	TMEM50B	-1.14554	5e-05	0.000197075
XLOC_048326	PSCA	-1.14494	5e-05	0.000197075
XLOC_047992	OTUD6B	-1.14485	5e-05	0.000197075
XLOC_007181	CHST15	-1.1447	5e-05	0.000197075
XLOC_050515	CERCAM	-1.14393	5e-05	0.000197075
XLOC_011690	PHB2	-1.14375	5e-05	0.000197075
XLOC_019628	NSMCE1	-1.14359	5e-05	0.000197075
XLOC_010891	BLOC1S1,RDH5,RP11-644F5.10	-1.14282	5e-05	0.000197075
XLOC_019358	HCFC1R1	-1.14265	5e-05	0.000197075
XLOC_048596	CNOT7	-1.14233	5e-05	0.000197075
XLOC_039763	WDR36	-1.14222	5e-05	0.000197075
XLOC_001641	LAMTOR2	-1.14134	5e-05	0.000197075
XLOC_008014	AP000721.4,COX8A,OTUB1	-1.14119	5e-05	0.000197075
XLOC_017335	HERC2	-1.1405	0.00585	0.0145677
XLOC_045145	AUTS2	-1.14027	0.0004	0.00134568
XLOC_015915	IFI27L2	-1.13908	5e-05	0.000197075
XLOC_008952	TAF10	-1.13896	5e-05	0.000197075
XLOC_045206	MDH2	-1.13835	5e-05	0.000197075
XLOC_044803	PLEKHA8	-1.13707	5e-05	0.000197075
XLOC_016999	ABHD17C	-1.13694	5e-05	0.000197075
XLOC_032377	WDR4	-1.13677	0.0007	0.00222702
XLOC_004923	TTC13	-1.13566	0.006	0.0148618
XLOC_058833	TIMM17B	-1.13544	5e-05	0.000197075
XLOC_002891	DDOST	-1.1342	5e-05	0.000197075
XLOC_041692	THOC3	-1.13332	5e-05	0.000197075
XLOC_035785	IFT57	-1.13264	0.0113	0.0255719
XLOC_050163	DAPK1	-1.13258	0.00225	0.00630789
XLOC_047423	TUSC3	-1.13181	5e-05	0.000197075
XLOC_024523	UBA52	-1.13123	5e-05	0.000197075
XLOC_024777	ZNF567	-1.13085	0.0048	0.0122586
XLOC_039638	COX7C	-1.1297	5e-05	0.000197075
XLOC_018959	TMEM208	-1.12968	5e-05	0.000197075
XLOC_025652	RAB3D,TMEM205	-1.12962	5e-05	0.000197075
XLOC_032358	RIPK4	-1.12929	5e-05	0.000197075
XLOC_013044	RPL21	-1.12924	5e-05	0.000197075
XLOC_000411	RPS6KA1	-1.12825	5e-05	0.000197075
XLOC_035477	GPX1	-1.12815	5e-05	0.000197075
XLOC_024387	RNASEH2A	-1.12802	0.0003	0.00103446
XLOC_026173	CEACAM7	-1.12794	0.00695	0.0168932
XLOC_027414	COX5B	-1.12704	5e-05	0.000197075
XLOC_048042	SDC2	-1.12696	0.0141	0.030926
XLOC_003747	GSTM3	-1.12681	5e-05	0.000197075
XLOC_016654	EID1	-1.12671	5e-05	0.000197075
XLOC_033443	CSNK1E	-1.12605	5e-05	0.000197075
XLOC_048877	PCMTD1	-1.12599	5e-05	0.000197075
XLOC_015972	BEGAIN	-1.12557	5e-05	0.000197075
XLOC_024991	ARHGAP35	-1.12554	5e-05	0.000197075
XLOC_010414	RIMKLB	-1.12547	5e-05	0.000197075
XLOC_034426	NDUFB4	-1.12536	5e-05	0.000197075
XLOC_025456	LMNB2,TIMM13	-1.12528	5e-05	0.000197075
XLOC_021031	VPS25	-1.1238	5e-05	0.000197075
XLOC_024004	RTTN	-1.12309	0.0001	0.000377778
XLOC_047013	PODXL	-1.12241	5e-05	0.000197075
XLOC_049250	COX6C	-1.12238	5e-05	0.000197075
XLOC_018620	HSD3B7	-1.12227	0.0001	0.000377778
XLOC_018972	NUTF2	-1.12217	5e-05	0.000197075
XLOC_013655	HMGB1	-1.12211	5e-05	0.000197075
XLOC_024119	NDUFS7	-1.12186	5e-05	0.000197075
XLOC_026926	ARHGEF33,MORN2	-1.12044	5e-05	0.000197075
XLOC_034049	SPCS1	-1.12006	5e-05	0.000197075
XLOC_045407	AP1S1	-1.11999	5e-05	0.000197075
XLOC_021496	SEC14L1	-1.11975	5e-05	0.000197075
XLOC_048328	THEM6	-1.11943	0.0115	0.0259667
XLOC_031705	LAMA5	-1.11909	0.0006	0.00194033
XLOC_035095	SUMF1	-1.11877	5e-05	0.000197075
XLOC_039446	SREK1	-1.11869	0.0039	0.0102072
XLOC_001021	CYR61	-1.11863	5e-05	0.000197075
XLOC_020405	KIF1C	-1.11862	5e-05	0.000197075
XLOC_034014	CYB561D2,XXcos-LUCA11.5	-1.11743	0.00125	0.00375571
XLOC_029518	MIR4435-1HG	-1.11711	5e-05	0.000197075
XLOC_001796	MGST3	-1.1167	5e-05	0.000197075
XLOC_036019	RYK	-1.11646	5e-05	0.000197075
XLOC_025420	C19orf26	-1.11632	0.00135	0.00401625
XLOC_040437	RP11-43F13.1	-1.11625	0.00695	0.0168932
XLOC_020553	UBB	-1.11604	5e-05	0.000197075
XLOC_025795	BST2	-1.11571	5e-05	0.000197075
XLOC_043815	ELOVL5	-1.11538	5e-05	0.000197075
XLOC_033984	P4HTM,WDR6	-1.11401	0.00025	0.000876646
XLOC_025462	AC006538.4,DIRAS1,SLC39A3	-1.11328	5e-05	0.000197075
XLOC_018859	MT2A	-1.11268	5e-05	0.000197075
XLOC_022270	NR1D1	-1.11225	5e-05	0.000197075
XLOC_007059	USMG5	-1.11152	5e-05	0.000197075
XLOC_018765	PHKB	-1.1115	0.00035	0.00119
XLOC_041699	NOP16	-1.11115	5e-05	0.000197075
XLOC_009163	FBXO3	-1.11052	5e-05	0.000197075
XLOC_050604	SURF2	-1.11038	5e-05	0.000197075
XLOC_030457	NDUFA10	-1.11033	5e-05	0.000197075
XLOC_045667	AC015987.2	-1.11029	5e-05	0.000197075
XLOC_046116	TOMM7	-1.10991	5e-05	0.000197075
XLOC_035206	DPH3	-1.109	0.00105	0.00321789
XLOC_006262	SFMBT2	-1.10885	5e-05	0.000197075
XLOC_027262	VAMP8	-1.10857	5e-05	0.000197075
XLOC_036836	KLHL5	-1.10825	5e-05	0.000197075
XLOC_016473	EMC4	-1.10708	5e-05	0.000197075
XLOC_045854	ATP6V0E2	-1.10629	0.0039	0.0102072
XLOC_026218	ETHE1	-1.10589	5e-05	0.000197075
XLOC_013588	MIPEP	-1.10582	0.01245	0.0278142
XLOC_021615	FAM101B	-1.10565	5e-05	0.000197075
XLOC_022902	NPTX1	-1.10552	5e-05	0.000197075
XLOC_021694	MYBBP1A	-1.10547	5e-05	0.000197075
XLOC_001624	MTX1	-1.10526	5e-05	0.000197075
XLOC_012818	ANAPC5	-1.10461	5e-05	0.000197075
XLOC_031349	APMAP	-1.10446	5e-05	0.000197075
XLOC_002241	NENF	-1.1043	5e-05	0.000197075
XLOC_019140	HSBP1	-1.10425	5e-05	0.000197075
XLOC_026943	MTA3	-1.10347	5e-05	0.000197075
XLOC_011006	MSRB3	-1.10325	0.02375	0.0486927
XLOC_036468	MB21D2	-1.10318	5e-05	0.000197075
XLOC_023069	TWSG1	-1.10181	5e-05	0.000197075
XLOC_022240	RPL23	-1.10174	5e-05	0.000197075
XLOC_022260	MIEN1	-1.10174	5e-05	0.000197075
XLOC_025406	POLRMT	-1.10174	5e-05	0.000197075
XLOC_050911	AQP3	-1.10114	5e-05	0.000197075
XLOC_004703	LAMB3	-1.10108	5e-05	0.000197075
XLOC_032017	PWP2	-1.10089	5e-05	0.000197075
XLOC_033570	CTA-29F11.1	-1.09995	5e-05	0.000197075
XLOC_057405	TMSB4X	-1.09943	5e-05	0.000197075
XLOC_007277	PKP3	-1.09904	5e-05	0.000197075
XLOC_029163	DUSP11	-1.09892	5e-05	0.000197075
XLOC_010917	RBMS2	-1.09879	5e-05	0.000197075
XLOC_045661	NUP205	-1.09874	5e-05	0.000197075
XLOC_013661	HSPH1	-1.0985	5e-05	0.000197075
XLOC_014700	PLEKHG3	-1.09812	0.00035	0.00119
XLOC_003142	YRDC	-1.09799	5e-05	0.000197075
XLOC_044401	RAET1E	-1.09735	0.01685	0.036115
XLOC_035580	PDHB	-1.09704	5e-05	0.000197075
XLOC_032921	TOMM22	-1.09702	5e-05	0.000197075
XLOC_027002	ERLEC1	-1.09696	0.00015	0.000551578
XLOC_017456	SRP14	-1.09637	5e-05	0.000197075
XLOC_043615	NUDT3,RPS10,RPS10-NUDT3	-1.09568	5e-05	0.000197075
XLOC_059086	TAF9B	-1.09508	5e-05	0.000197075
XLOC_022379	VAT1	-1.09507	5e-05	0.000197075
XLOC_028432	ALPPL2	-1.09498	5e-05	0.000197075
XLOC_051775	EDF1	-1.09497	5e-05	0.000197075
XLOC_059318	RPL39	-1.09475	5e-05	0.000197075
XLOC_035382	ANO10	-1.09468	0.00175	0.00508059
XLOC_001373	NBPF9	-1.09443	5e-05	0.000197075
XLOC_046787	FIS1	-1.09429	5e-05	0.000197075
XLOC_043224	LYRM4	-1.09402	5e-05	0.000197075
XLOC_042020	HMGN4	-1.09398	5e-05	0.000197075
XLOC_000405	SH3BGRL3	-1.09366	5e-05	0.000197075
XLOC_021755	C17orf61-PLSCR3,TMEM256,TMEM256-PLSCR3	-1.09341	5e-05	0.000197075
XLOC_057341	MT-ND6	-1.09261	5e-05	0.000197075
XLOC_026300	AP2S1	-1.09205	5e-05	0.000197075
XLOC_047030	AKR1B1	-1.09203	5e-05	0.000197075
XLOC_008134	NDUFS8	-1.09147	5e-05	0.000197075
XLOC_007452	RPL27A	-1.09065	5e-05	0.000197075
XLOC_033159	DGCR6L	-1.09052	5e-05	0.000197075
XLOC_015527	NIN	-1.09042	0.0025	0.00693748
XLOC_030693	ENTPD6	-1.08979	0.00035	0.00119
XLOC_040246	RANBP17	-1.08972	0.00015	0.000551578
XLOC_027748	MGAT5	-1.08915	0.00125	0.00375571
XLOC_031736	ARFRP1	-1.0888	0.00485	0.0123666
XLOC_028640	PDIA6	-1.08868	5e-05	0.000197075
XLOC_039578	SCAMP1	-1.088	5e-05	0.000197075
XLOC_051572	NDUFA8	-1.08777	5e-05	0.000197075
XLOC_037415	SPATA5	-1.08775	5e-05	0.000197075
XLOC_020776	TP53I13	-1.08773	0.00045	0.00149634
XLOC_042593	NT5E	-1.08664	0.00195	0.00557157
XLOC_009162	C11orf91,CD59	-1.08606	5e-05	0.000197075
XLOC_045346	BRI3	-1.08587	5e-05	0.000197075
XLOC_014094	ANKRD10	-1.08544	5e-05	0.000197075
XLOC_035953	RPN1	-1.08494	5e-05	0.000197075
XLOC_007227	BNIP3	-1.08482	5e-05	0.000197075
XLOC_042116	HLA-A	-1.08472	5e-05	0.000197075
XLOC_034568	UBA5	-1.08459	0.0126	0.02811
XLOC_017414	LPCAT4	-1.08445	0.0001	0.000377778
XLOC_037316	OSTC	-1.08441	5e-05	0.000197075
XLOC_050955	PIGO	-1.0835	0.00045	0.00149634
XLOC_036215	VEPH1	-1.08345	0.00405	0.0105577
XLOC_019856	ITFG1	-1.08344	5e-05	0.000197075
XLOC_027126	GMCL1	-1.08338	0.00075	0.00236992
XLOC_033887	RPL14	-1.08305	5e-05	0.000197075
XLOC_010372	C1S,EMG1	-1.08198	0.0003	0.00103446
XLOC_029683	MZT2A	-1.08193	5e-05	0.000197075
XLOC_057585	ATP6AP2	-1.0819	5e-05	0.000197075
XLOC_005989	NEURL1	-1.08119	0.001	0.00308069
XLOC_026335	RASIP1	-1.08043	5e-05	0.000197075
XLOC_017726	CA12	-1.08035	0.0035	0.00932389
XLOC_022776	FAM104A	-1.08032	0.0003	0.00103446
XLOC_014202	METTL17	-1.08016	5e-05	0.000197075
XLOC_025288	CCDC106,ZNF580,ZNF581	-1.07966	0.0001	0.000377778
XLOC_030626	DSTN	-1.07905	5e-05	0.000197075
XLOC_000951	TYW3	-1.0789	5e-05	0.000197075
XLOC_045214	ZP3	-1.07858	5e-05	0.000197075
XLOC_029155	PRADC1	-1.0781	5e-05	0.000197075
XLOC_023514	HSBP1L1	-1.078	5e-05	0.000197075
XLOC_047631	BAG4	-1.07799	5e-05	0.000197075
XLOC_041993	HIST1H3C	-1.07798	5e-05	0.000197075
XLOC_022849	MXRA7	-1.07778	5e-05	0.000197075
XLOC_036454	LEPREL1	-1.0776	0.0001	0.000377778
XLOC_005635	HK1	-1.07739	5e-05	0.000197075
XLOC_040724	HMGCS1	-1.07739	5e-05	0.000197075
XLOC_048010	FAM92A1	-1.07733	0.00205	0.00582013
XLOC_026967	SOCS5	-1.07732	5e-05	0.000197075
XLOC_004845	PARP1	-1.07727	0.00015	0.000551578
XLOC_017223	WASH3P	-1.07726	0.01385	0.0304853
XLOC_058852	PAGE1	-1.07675	5e-05	0.000197075
XLOC_024176	MRPL54	-1.07643	5e-05	0.000197075
XLOC_003062	BAI2	-1.07595	0.00585	0.0145677
XLOC_057670	EBP	-1.07475	5e-05	0.000197075
XLOC_038059	RPL9	-1.07457	5e-05	0.000197075
XLOC_010119	RPS25	-1.0741	5e-05	0.000197075
XLOC_045212	HSPB1	-1.07391	5e-05	0.000197075
XLOC_011266	CHPT1	-1.07377	5e-05	0.000197075
XLOC_005171	ATP5C1	-1.07333	5e-05	0.000197075
XLOC_009893	TAF1D	-1.07326	5e-05	0.000197075
XLOC_008579	ATP5L	-1.07272	5e-05	0.000197075
XLOC_016910	MPI	-1.07268	5e-05	0.000197075
XLOC_059382	ZDHHC9	-1.0725	5e-05	0.000197075
XLOC_005694	CHCHD1	-1.07241	5e-05	0.000197075
XLOC_002692	RPL22	-1.07233	5e-05	0.000197075
XLOC_005040	HNRNPU	-1.07202	5e-05	0.000197075
XLOC_020022	TRADD	-1.07186	0.0043	0.0111008
XLOC_019409	FAM86A	-1.07141	0.01045	0.0239782
XLOC_013462	COL4A2	-1.07128	0.0127	0.0283049
XLOC_022912	AATK	-1.07051	0.01155	0.0260691
XLOC_042368	POLR1C	-1.07016	0.0003	0.00103446
XLOC_045226	PTPN12	-1.06934	5e-05	0.000197075
XLOC_028408	ITM2C	-1.06854	5e-05	0.000197075
XLOC_046160	HOXA5	-1.06844	0.0034	0.00909213
XLOC_042231	PFDN6	-1.0679	5e-05	0.000197075
XLOC_058617	CTPS2	-1.06732	5e-05	0.000197075
XLOC_048017	PDP1	-1.06683	0.0002	0.000715675
XLOC_015173	SIVA1	-1.06643	5e-05	0.000197075
XLOC_028434	ALPI	-1.06601	5e-05	0.000197075
XLOC_036356	RP11-145M9.4	-1.06566	0.00035	0.00119
XLOC_028766	PREB	-1.06532	5e-05	0.000197075
XLOC_021196	RSAD1	-1.06519	5e-05	0.000197075
XLOC_049769	ACO1	-1.06465	5e-05	0.000197075
XLOC_012097	LMBR1L	-1.06443	0.0006	0.00194033
XLOC_004120	JTB	-1.06437	5e-05	0.000197075
XLOC_023878	C18orf32,RPL17,RPL17-C18orf32	-1.0642	5e-05	0.000197075
XLOC_026692	RRM2	-1.06413	5e-05	0.000197075
XLOC_021248	AKAP1	-1.06405	5e-05	0.000197075
XLOC_041703	GPRIN1	-1.06402	5e-05	0.000197075
XLOC_016784	APH1B	-1.064	0.01565	0.0339068
XLOC_025237	TSEN34	-1.06388	5e-05	0.000197075
XLOC_012805	POP5	-1.06364	5e-05	0.000197075
XLOC_029133	FAM136A	-1.06358	5e-05	0.000197075
XLOC_025815	LSM4	-1.06308	5e-05	0.000197075
XLOC_000421	NUDC	-1.06271	5e-05	0.000197075
XLOC_019247	NPRL3	-1.06258	5e-05	0.000197075
XLOC_015547	ERO1L	-1.06239	5e-05	0.000197075
XLOC_046968	IMPDH1	-1.06218	5e-05	0.000197075
XLOC_044776	HOTAIRM1	-1.06212	5e-05	0.000197075
XLOC_005016	CHML	-1.06211	5e-05	0.000197075
XLOC_024708	GPI,PDCD2L,RP11-618P17.4	-1.06205	5e-05	0.000197075
XLOC_009991	SLC35F2	-1.06105	0.00015	0.000551578
XLOC_003504	CRYZ	-1.06092	5e-05	0.000197075
XLOC_032900	LGALS1	-1.06062	5e-05	0.000197075
XLOC_030130	TMEM237	-1.06043	0.0002	0.000715675
XLOC_006964	TCTN3	-1.06036	0.0004	0.00134568
XLOC_014394	LTB4R,LTB4R2,NOP9	-1.05938	0.0042	0.0108904
XLOC_005905	UBTD1	-1.0591	5e-05	0.000197075
XLOC_025234	NDUFA3	-1.05879	0.00115	0.00349088
XLOC_012788	GCN1L1	-1.05807	0.0001	0.000377778
XLOC_020589	MIEF2	-1.05807	0.01675	0.0359489
XLOC_026178	RABAC1	-1.05761	5e-05	0.000197075
XLOC_008344	PRSS23	-1.05743	5e-05	0.000197075
XLOC_034934	POLR2H	-1.05704	0.0236	0.0484473
XLOC_021786	KRBA2,RP11-849F2.7,RPL26	-1.05694	5e-05	0.000197075
XLOC_031893	EVA1C	-1.05687	0.00045	0.00149634
XLOC_000021	RP11-206L10.9	-1.05675	0.0122	0.0273157
XLOC_058472	SSR4	-1.05667	5e-05	0.000197075
XLOC_042444	LRRC1	-1.05652	0.006	0.0148618
XLOC_034930	PSMD2	-1.0558	0.00175	0.00508059
XLOC_024162	NCLN	-1.05565	5e-05	0.000197075
XLOC_044996	CCT6A,SUMF2	-1.05537	5e-05	0.000197075
XLOC_035070	RPL35A	-1.05505	5e-05	0.000197075
XLOC_038072	APBB2	-1.05501	0.00635	0.0156215
XLOC_007247	FUOM	-1.05463	0.0001	0.000377778
XLOC_046647	TMEM243	-1.05425	0.00645	0.0158223
XLOC_027118	ANTXR1	-1.05374	5e-05	0.000197075
XLOC_022359	PTRF	-1.05364	5e-05	0.000197075
XLOC_016829	C15orf61	-1.05358	0.02345	0.0481925
XLOC_026301	TMEM160	-1.05352	5e-05	0.000197075
XLOC_012278	NACA,PRIM1	-1.05338	5e-05	0.000197075
XLOC_007983	ASRGL1	-1.05324	0.01105	0.0250975
XLOC_032727	CABIN1	-1.05293	5e-05	0.000197075
XLOC_029002	PNPT1	-1.05282	0.00015	0.000551578
XLOC_025505	UBXN6	-1.05254	5e-05	0.000197075
XLOC_012204	ATP5G2	-1.05235	5e-05	0.000197075
XLOC_022092	BLMH	-1.05221	5e-05	0.000197075
XLOC_002168	AC119673.1	-1.05185	5e-05	0.000197075
XLOC_027209	MRPL19	-1.05175	5e-05	0.000197075
XLOC_024918	SRRM5,ZNF576	-1.05175	0.00275	0.00754328
XLOC_002104	IPO9	-1.05155	0.0134	0.0296582
XLOC_010805	KRT7	-1.05141	5e-05	0.000197075
XLOC_028531	BOK	-1.05083	5e-05	0.000197075
XLOC_024082	HCN2	-1.05054	5e-05	0.000197075
XLOC_036401	ABCC5	-1.05021	0.00015	0.000551578
XLOC_009540	FAU,SYVN1	-1.05006	5e-05	0.000197075
XLOC_046185	SCRN1	-1.05005	5e-05	0.000197075
XLOC_058600	FANCB	-1.04978	5e-05	0.000197075
XLOC_045398	TRIP6	-1.04946	5e-05	0.000197075
XLOC_000401	CNKSR1	-1.04934	0.00205	0.00582013
XLOC_020286	GALNS	-1.04931	0.0038	0.0099875
XLOC_010585	ARNTL2	-1.04871	0.02345	0.0481925
XLOC_022037	IFT20	-1.04866	5e-05	0.000197075
XLOC_039068	RP11-43F13.4	-1.04789	5e-05	0.000197075
XLOC_033997	APEH	-1.04759	5e-05	0.000197075
XLOC_008329	TMEM126B	-1.04702	5e-05	0.000197075
XLOC_047518	BNIP3L	-1.04685	5e-05	0.000197075
XLOC_023608	PPP4R1	-1.0466	5e-05	0.000197075
XLOC_011898	ASUN	-1.04627	5e-05	0.000197075
XLOC_027188	WDR54	-1.04621	0.00035	0.00119
XLOC_058103	PRPS1	-1.04601	5e-05	0.000197075
XLOC_036145	ANKUB1,PFN2	-1.046	5e-05	0.000197075
XLOC_018283	PRSS21	-1.04597	5e-05	0.000197075
XLOC_050965	TPM2	-1.0458	5e-05	0.000197075
XLOC_017734	PPIB	-1.04543	5e-05	0.000197075
XLOC_017729	HERC1	-1.04443	0.00025	0.000876646
XLOC_027013	RPS27A	-1.04429	5e-05	0.000197075
XLOC_040108	AFAP1L1	-1.04396	0.00945	0.0219584
XLOC_059613	FLNA	-1.04357	0.0005	0.00164742
XLOC_008142	IGHMBP2	-1.04317	0.0074	0.0178359
XLOC_059258	ACSL4,KCNE1L	-1.04293	5e-05	0.000197075
XLOC_001827	MPZL1	-1.04267	5e-05	0.000197075
XLOC_005909	MARVELD1	-1.04259	5e-05	0.000197075
XLOC_037315	RPL34	-1.04249	5e-05	0.000197075
XLOC_057459	SMS	-1.04223	5e-05	0.000197075
XLOC_051603	RPL35	-1.0421	5e-05	0.000197075
XLOC_007547	LDHA	-1.0419	5e-05	0.000197075
XLOC_012246	CD63	-1.04178	5e-05	0.000197075
XLOC_025686	PRDX2	-1.04158	5e-05	0.000197075
XLOC_025529	AC024592.12,FUT5,NDUFA11	-1.04144	5e-05	0.000197075
XLOC_026358	TEAD2	-1.04102	5e-05	0.000197075
XLOC_041668	DUSP1	-1.04087	5e-05	0.000197075
XLOC_032012	PDXK	-1.04008	5e-05	0.000197075
XLOC_044594	CHST12	-1.03969	0.00365	0.00965907
XLOC_018018	KLHL25	-1.0393	0.00935	0.0217622
XLOC_043653	CCDC167	-1.03888	0.0001	0.000377778
XLOC_034502	PLXNA1	-1.03869	0.00285	0.00777753
XLOC_058298	HPRT1	-1.03781	5e-05	0.000197075
XLOC_029947	CIR1	-1.03765	0.00015	0.000551578
XLOC_049336	NUDCD1	-1.03756	5e-05	0.000197075
XLOC_024023	CYB5A	-1.03574	5e-05	0.000197075
XLOC_007148	RGS10	-1.03555	5e-05	0.000197075
XLOC_016978	MORF4L1	-1.0355	5e-05	0.000197075
XLOC_008061	SCYL1	-1.03541	5e-05	0.000197075
XLOC_046219	DPY19L1	-1.03531	0.0001	0.000377778
XLOC_009511	PPP1R14B	-1.03476	5e-05	0.000197075
XLOC_016815	RAB11A	-1.03469	5e-05	0.000197075
XLOC_005556	CISD1	-1.03459	5e-05	0.000197075
XLOC_002931	ID3	-1.03457	5e-05	0.000197075
XLOC_040341	TMED9	-1.03426	5e-05	0.000197075
XLOC_007421	DNHD1,TIMM10B	-1.034	5e-05	0.000197075
XLOC_001079	MTF2	-1.03393	5e-05	0.000197075
XLOC_050460	NEK6	-1.03374	5e-05	0.000197075
XLOC_007248	ECHS1	-1.03366	5e-05	0.000197075
XLOC_014358	LRP10	-1.0336	5e-05	0.000197075
XLOC_025648	SPC24	-1.0327	5e-05	0.000197075
XLOC_016995	FAH	-1.0327	0.0216	0.0449856
XLOC_016922	COMMD4	-1.03225	5e-05	0.000197075
XLOC_040303	SFXN1	-1.03216	5e-05	0.000197075
XLOC_026833	SNX17	-1.03194	5e-05	0.000197075
XLOC_028778	IFT172	-1.03149	0.00745	0.0179371
XLOC_009255	CELF1	-1.03129	0.0009	0.00280039
XLOC_043215	ECI2	-1.03127	0.0003	0.00103446
XLOC_023818	SLC39A6	-1.03091	5e-05	0.000197075
XLOC_024227	CLPP	-1.03054	5e-05	0.000197075
XLOC_002633	AURKAIP1	-1.03049	5e-05	0.000197075
XLOC_045602	TSPAN33	-1.03012	0.00325	0.00874327
XLOC_045169	WBSCR22	-1.02958	5e-05	0.000197075
XLOC_030097	HSPD1	-1.02779	5e-05	0.000197075
XLOC_003464	GNG12	-1.02775	5e-05	0.000197075
XLOC_021210	UTP18	-1.02772	5e-05	0.000197075
XLOC_004469	STX6	-1.02741	5e-05	0.000197075
XLOC_008258	RPS3	-1.02699	5e-05	0.000197075
XLOC_043603	BAK1	-1.02631	5e-05	0.000197075
XLOC_018326	NUDT16L1	-1.02617	5e-05	0.000197075
XLOC_036979	PAICS	-1.02491	5e-05	0.000197075
XLOC_030792	ERGIC3	-1.02489	5e-05	0.000197075
XLOC_018869	MT1X	-1.02452	5e-05	0.000197075
XLOC_058562	KAL1	-1.02351	5e-05	0.000197075
XLOC_018590	ALDOA	-1.02346	5e-05	0.000197075
XLOC_022060	FLOT2	-1.02339	5e-05	0.000197075
XLOC_047021	CHCHD3	-1.02337	5e-05	0.000197075
XLOC_045507	CAV1	-1.02336	5e-05	0.000197075
XLOC_035542	TKT	-1.02299	5e-05	0.000197075
XLOC_019852	DNAJA2	-1.02265	5e-05	0.000197075
XLOC_002658	PEX10	-1.02256	0.0137	0.0302384
XLOC_046357	COBL	-1.02215	0.00165	0.00482533
XLOC_058503	VBP1	-1.02085	5e-05	0.000197075
XLOC_017795	ANP32A	-1.02062	5e-05	0.000197075
XLOC_023065	ANKRD12,NDUFV2	-1.02047	5e-05	0.000197075
XLOC_020956	GRB7	-1.02018	5e-05	0.000197075
XLOC_041894	NOL7	-1.01971	5e-05	0.000197075
XLOC_004933	RP11-295G20.2	-1.01962	5e-05	0.000197075
XLOC_038109	COMMD8	-1.01951	0.0018	0.0052001
XLOC_008066	SIPA1	-1.01926	0.00075	0.00236992
XLOC_041712	LMAN2	-1.01919	5e-05	0.000197075
XLOC_030296	CHPF	-1.01913	5e-05	0.000197075
XLOC_002411	NTPCR	-1.01877	0.00095	0.00294043
XLOC_008044	ZFPL1	-1.01841	0.00155	0.00456151
XLOC_049707	DENND4C	-1.01812	0.0003	0.00103446
XLOC_016536	BAHD1	-1.01798	5e-05	0.000197075
XLOC_008077	DRAP1	-1.01769	5e-05	0.000197075
XLOC_048964	GGH	-1.01712	5e-05	0.000197075
XLOC_024303	UBL5	-1.01646	5e-05	0.000197075
XLOC_010903	RPS26	-1.01594	5e-05	0.000197075
XLOC_035519	RRP9	-1.01591	5e-05	0.000197075
XLOC_001580	NPR1	-1.01507	5e-05	0.000197075
XLOC_043408	HIST1H2BL	-1.01469	5e-05	0.000197075
XLOC_046622	SEMA3C	-1.01393	0.0037	0.00977289
XLOC_002889	CAMK2N1	-1.01381	5e-05	0.000197075
XLOC_025496	MAP2K2	-1.01348	5e-05	0.000197075
XLOC_015529	PYGL	-1.01247	5e-05	0.000197075
XLOC_044607	FOXK1	-1.01246	0.0001	0.000377778
XLOC_049550	PUF60	-1.01204	5e-05	0.000197075
XLOC_021461	LLGL2	-1.01153	5e-05	0.000197075
XLOC_049076	MRPS28,TPD52	-1.01148	5e-05	0.000197075
XLOC_022417	CCDC43	-1.01137	5e-05	0.000197075
XLOC_001204	CYB561D1	-1.01122	0.0241	0.0492929
XLOC_004260	IGSF8	-1.0112	5e-05	0.000197075
XLOC_021185	PDK2	-1.01086	5e-05	0.000197075
XLOC_050432	PTGS1	-1.01067	5e-05	0.000197075
XLOC_008986	TMEM9B	-1.01035	5e-05	0.000197075
XLOC_042349	CNPY3	-1.01019	5e-05	0.000197075
XLOC_014457	KIAA0391,PSMA6	-1.01007	5e-05	0.000197075
XLOC_014380	DHRS4	-1.00992	0.00275	0.00754328
XLOC_020162	KARS	-1.00991	5e-05	0.000197075
XLOC_028010	RBM45	-1.00907	0.0224	0.046384
XLOC_014549	ARF6	-1.00896	5e-05	0.000197075
XLOC_033935	CLEC3B,EXOSC7	-1.00861	5e-05	0.000197075
XLOC_026543	IL11	-1.00849	0.0064	0.0157238
XLOC_058196	SLC25A5	-1.00835	5e-05	0.000197075
XLOC_037738	ING2	-1.0082	0.00025	0.000876646
XLOC_024382	ASNA1	-1.00819	5e-05	0.000197075
XLOC_000665	DPH2	-1.00802	0.0002	0.000715675
XLOC_027096	AC092669.3	-1.00684	5e-05	0.000197075
XLOC_025009	SEPW1	-1.00683	5e-05	0.000197075
XLOC_026622	SLC27A5	-1.00657	0.00215	0.00606555
XLOC_000575	MANEAL	-1.00642	0.00405	0.0105577
XLOC_002128	TMEM183A	-1.00641	5e-05	0.000197075
XLOC_015500	RPL36AL	-1.00634	5e-05	0.000197075
XLOC_021613	RPH3AL	-1.00609	0.007	0.017
XLOC_008053	CDC42EP2	-1.00585	5e-05	0.000197075
XLOC_050620	COL5A1	-1.00566	0.001	0.00308069
XLOC_002674	WRAP73	-1.0054	0.0007	0.00222702
XLOC_032368	TMPRSS3	-1.00538	5e-05	0.000197075
XLOC_015269	SUPT16H	-1.00503	5e-05	0.000197075
XLOC_021076	FZD2	-1.00478	5e-05	0.000197075
XLOC_007749	C11orf49	-1.00447	0.0018	0.0052001
XLOC_000888	PGM1	-1.00391	5e-05	0.000197075
XLOC_017830	PKM	-1.00377	5e-05	0.000197075
XLOC_000591	NDUFS5	-1.00363	5e-05	0.000197075
XLOC_025743	ILVBL	-1.00336	5e-05	0.000197075
XLOC_026828	CAD	-1.0032	0.00235	0.00656685
XLOC_002842	SPATA21	-1.00315	0.0124	0.0277136
XLOC_007022	PDZD7	-1.00311	0.0006	0.00194033
XLOC_030091	PGAP1	-1.00287	0.00555	0.013926
XLOC_007527	NUCB2	-1.00284	5e-05	0.000197075
XLOC_021427	RPL38	-1.00233	5e-05	0.000197075
XLOC_021023	TUBG1	-1.0022	5e-05	0.000197075
XLOC_012552	NDUFA12	-1.00202	5e-05	0.000197075
XLOC_040965	TBCA	-1.00192	5e-05	0.000197075
XLOC_006961	PDLIM1	-1.00187	5e-05	0.000197075
XLOC_022825	H3F3B	-1.00138	0.00115	0.00349088
XLOC_008020	VEGFB	-1.00125	5e-05	0.000197075
XLOC_009601	CORO1B,PTPRCAP	-1.0002	5e-05	0.000197075
XLOC_025986	PEPD	-1.00019	5e-05	0.000197075
XLOC_015243	TMEM55B	-1.00013	0.0028	0.0076579
